# Supplementary material for: Genotype-phenotype relations of the von Hippel-Lindau tumor suppressor inferred from a large-scale analysis of disease mutations and interactors
Source: PLoS Comput Biol. 2019 Apr 3;15(4):e1006478. doi: 10.1371/journal.pcbi.1006478 (PMC6464237; doi:10.1371/journal.pcbi.1006478)
Supplement: S1 Table — PMUT: false/true represent the estimated risk for each mutation to be pathogenic. Align-GVGD: The prediction classes (C0, C15, C25, C35, C45, C55, C65) are for an estimated spectrum of pathogenicity with C65 most likely to interfere with function and C0 least likely. (XLSX) [file pcbi.1006478.s001.xlsx]

## Sheet: CONSENSUS
Mutation	PMUT	Polyphen-2	Panther	AlignGVD
M1I	False	benign	probably damaging	Class C0
P2L	False	benign	probably benign	Class C0
N7D	False	benign	probably benign	Class C0
N7I	False	benign	probably benign	Class C0
E10G	False	benign	probably benign	Class C0
A11T	False	possibly damaging	probably benign	Class C0
E12D	False	benign	probably benign	Class C0
E12K	False	benign	probably benign	Class C0
G14D	False	probably damaging	probably benign	Class C0
A18E	False	benign	probably benign	Class C0
E21A	False	benign	probably benign	Class C0
P25L	True	benign	probably benign	Class C0
P25S	False	benign	probably benign	Class C0
E26G	False	benign	probably benign	Class C0
E26K	False	possibly damaging	probably benign	Class C0
D28G	False	benign	probably benign	Class C0
D28V	False	benign	probably benign	Class C0
G29C	True	probably damaging	probably benign	Class C0
G29D	False	benign	probably benign	Class C0
E31G	False	benign	probably benign	Class C0
S33E	False	benign	probably benign	Class C0
E37K	False	benign	probably benign	Class C0
S38F	False	possibly damaging	probably benign	Class C0
S38P	False	benign	probably benign	Class C0
G39D	False	benign	probably benign	Class C0
G39S	False	benign	probably benign	Class C0
P40L	False	possibly damaging	probably benign	Class C0
P40S	False	benign	probably benign	Class C0
E41V	False	benign	probably benign	Class C0
G44D	False	benign	probably benign	Class C0
E47K	False	benign	probably benign	Class C0
E47N	False	benign	probably benign	Class C0
L48V	False	benign	probably benign	Class C0
G49C	False	probably damaging	probably benign	Class C0
G49D	False	benign	probably benign	Class C0
A50G	False	benign	probably benign	Class C0
A50P	False	benign	probably benign	Class C0
A50T	False	benign	probably benign	Class C0
A50V	False	benign	probably benign	Class C0
E51Q	False	benign	probably benign	Class C0
E52K	False	benign	probably benign	Class C0
A56G	False	benign	probably benign	Class C0
G57E	False	benign	probably benign	Class C0
R58W	False	probably damaging	probably benign	Class C0
P59S	False	benign	probably benign	Class C0
R60W	False	probably damaging	probably benign	Class C0
L63P	True	probably damaging	probably damaging	Class C0
R64P	True	probably damaging	probably damaging	Class C0
S65A	True	probably damaging	probably damaging	Class C0
S65L	True	probably damaging	probably damaging	Class C0
S65P	True	probably damaging	probably damaging	Class C0
S65T	True	probably damaging	probably damaging	Class C0
S65W	True	probably damaging	probably damaging	Class C0
V66G	False	probably damaging	probably benign	Class C0
N67S	True	probably damaging	probably damaging	Class C0
S68L	False	probably damaging	probably damaging	Class C0
S68P	False	probably damaging	probably damaging	Class C0
S68T	False	benign	probably damaging	Class C0
S68W	False	probably damaging	probably damaging	Class C0
R69C	False	benign	probably damaging	Class C0
E70K	True	benign	possibly damaging	Class C0
E70L	True	benign	possibly damaging	Class C0
S72P	True	probably damaging	possibly damaging	Class C0
Q73K	False	benign	possibly damaging	Class C0
V74A	True	probably damaging	probably damaging	Class C25
V74D	True	probably damaging	probably damaging	Class C45
V74G	True	possibly damaging	probably damaging	Class C35
I75S	True	probably damaging	probably benign	Class C0
F76I	True	probably damaging	probably damaging	Class C0
F76L	True	probably damaging	probably damaging	Class C0
F76S	True	probably damaging	probably damaging	Class C0
N78D	True	probably damaging	probably damaging	Class C0
N78H	True	probably damaging	probably damaging	Class C0
N78I	True	probably damaging	probably damaging	Class C0
N78K	True	probably damaging	probably damaging	Class C0
N78S	True	probably damaging	probably damaging	Class C0
N78T	True	probably damaging	probably damaging	Class C0
N78Y	True	probably damaging	probably damaging	Class C0
R79C	True	probably damaging	probably damaging	Class C0
R79H	False	probably damaging	probably damaging	Class C0
R79P	True	probably damaging	probably damaging	Class C0
S80D	True	probably damaging	probably benign	Class C0
S80G	True	probably damaging	probably benign	Class C0
S80I	True	probably damaging	probably benign	Class C0
S80N	True	probably damaging	probably benign	Class C0
S80R	True	probably damaging	probably benign	Class C0
P81S	True	possibly damaging	possibly damaging	Class C0
P81T	True	benign	possibly damaging	Class C0
R82C	True	probably damaging	probably damaging	Class C0
R82G	True	probably damaging	probably damaging	Class C0
R82L	True	probably damaging	probably damaging	Class C0
R82P	True	probably damaging	probably damaging	Class C0
V83I	False	possibly damaging	probably benign	Class C0
V84E	True	probably damaging	probably damaging	Class C0
V84L	True	benign	probably damaging	Class C0
L85P	True	probably damaging	possibly damaging	Class C0
P86A	True	probably damaging	probably damaging	Class C0
P86H	True	probably damaging	probably damaging	Class C0
P86L	True	probably damaging	probably damaging	Class C0
P86R	True	probably damaging	probably damaging	Class C0
P86S	True	probably damaging	probably damaging	Class C0
P86T	True	probably damaging	probably damaging	Class C0
V87A	False	possibly damaging	probably benign	Class C0
V87E	False	probably damaging	probably benign	Class C0
W88C	True	probably damaging	probably damaging	Class C0
W88G	True	probably damaging	probably damaging	Class C0
W88L	True	probably damaging	probably damaging	Class C0
W88R	True	probably damaging	probably damaging	Class C0
W88S	True	probably damaging	probably damaging	Class C0
L89H	True	probably damaging	probably benign	Class C0
L89P	True	probably damaging	probably benign	Class C0
L89R	True	probably damaging	probably benign	Class C0
N90I	True	probably damaging	possibly damaging	Class C0
N90Y	True	probably damaging	possibly damaging	Class C0
F91L	True	probably damaging	probably damaging	Class C0
D92N	False	benign	probably benign	Class C0
D92Y	False	benign	probably benign	Class C0
G93C	True	probably damaging	probably damaging	Class C0
G93D	True	probably damaging	probably damaging	Class C0
G93E	True	probably damaging	probably damaging	Class C0
G93F	True	probably damaging	probably damaging	Class C0
G93R	True	probably damaging	probably damaging	Class C0
G93S	True	probably damaging	probably damaging	Class C0
G93V	True	probably damaging	probably damaging	Class C0
E94K	False	probably damaging	probably benign	Class C0
P95R	True	probably damaging	probably damaging	Class C0
Q96H	False	probably damaging	probably benign	Class C0
Q96P	True	probably damaging	probably benign	Class C0
P97L	True	possibly damaging	possibly damaging	Class C0
Y98C	True	probably damaging	probably damaging	Class C0
Y98D	True	probably damaging	probably damaging	Class C0
Y98F	True	probably damaging	probably damaging	Class C0
Y98H	True	probably damaging	probably damaging	Class C0
Y98N	True	probably damaging	probably damaging	Class C0
Y98S	True	probably damaging	probably damaging	Class C0
T100A	False	benign	possibly damaging	Class C0
L101G	True	probably damaging	probably damaging	Class C0
L101L	True	benign	probably damaging	Class C0
L101P	True	possibly damaging	probably damaging	Class C0
L101Q	True	probably damaging	probably damaging	Class C0
L101R	True	probably damaging	probably damaging	Class C0
P102A	False	benign	probably benign	Class C0
P103A	False	benign	probably damaging	Class C0
G104A	True	probably damaging	probably damaging	Class C0
G104G	True	benign	probably damaging	Class C0
G104V	True	probably damaging	probably damaging	Class C0
T105M	False	probably damaging	possibly damaging	Class C0
T105P	True	possibly damaging	possibly damaging	Class C0
G106A	True	probably damaging	probably damaging	Class C0
G106D	False	probably damaging	probably damaging	Class C0
R107C	True	probably damaging	probably damaging	Class C0
R107G	True	probably damaging	probably damaging	Class C0
R107H	True	probably damaging	probably damaging	Class C0
R107P	True	probably damaging	probably damaging	Class C0
I109N	False	probably damaging	probably benign	Class C35
I109S	False	probably damaging	probably benign	Class C25
H110N	False	benign	probably benign	Class C0
H110P	False	probably damaging	probably benign	Class C0
H110Q	False	probably damaging	probably benign	Class C0
S111C	True	probably damaging	possibly damaging	Class C0
S111G	False	probably damaging	possibly damaging	Class C0
S111I	True	probably damaging	possibly damaging	Class C0
S111N	False	benign	possibly damaging	Class C0
S111R	True	probably damaging	possibly damaging	Class C0
Y112D	True	probably damaging	possibly damaging	Class C0
Y112H	True	probably damaging	possibly damaging	Class C0
Y112N	True	probably damaging	possibly damaging	Class C0
G114A	True	probably damaging	probably damaging	Class C0
G114C	True	probably damaging	probably damaging	Class C15
G114D	True	probably damaging	probably damaging	Class C0
G114R	True	probably damaging	probably damaging	Class C0
G114S	False	probably damaging	probably damaging	Class C0
H115D	True	probably damaging	probably damaging	Class C0
H115L	True	probably damaging	probably damaging	Class C65
H115N	True	probably damaging	probably damaging	Class C65
H115P	True	probably damaging	probably damaging	Class C65
H115Q	True	probably damaging	probably damaging	Class C15
H115R	True	probably damaging	probably damaging	Class C25
H115Y	True	probably damaging	probably damaging	Class C65
L116V	True	benign	probably benign	Class C0
W117C	True	probably damaging	probably damaging	Class C65
W117G	True	benign	probably damaging	Class C65
W117L	True	probably damaging	probably damaging	Class C55
W117R	True	probably damaging	probably damaging	Class C65
W117S	True	probably damaging	probably damaging	Class C65
L118P	True	probably damaging	possibly damaging	Class C15
L118R	True	probably damaging	possibly damaging	Class C25
F119L	True	probably damaging	probably damaging	Class C0
F119S	True	probably damaging	probably damaging	Class C15
R120G	True	probably damaging	probably damaging	Class C0
R120S	True	probably damaging	probably damaging	Class C0
R120T	True	probably damaging	probably damaging	Class C0
D121E	True	benign	possibly damaging	Class C0
D121G	True	probably damaging	possibly damaging	Class C0
D121N	True	probably damaging	possibly damaging	Class C0
D121V	True	probably damaging	possibly damaging	Class C0
D121Y	True	probably damaging	possibly damaging	Class C0
A122E	True	probably damaging	probably damaging	Class C0
A122I	True	probably damaging	probably damaging	Class C0
T124A	True	probably damaging	probably damaging	Class C0
T124I	True	probably damaging	probably damaging	Class C15
H125L	False	benign	probably benign	Class C0
H125P	False	benign	probably benign	Class C0
D126G	True	possibly damaging	possibly damaging	Class C0
D126N	True	probably damaging	possibly damaging	Class C0
D126Y	True	probably damaging	possibly damaging	Class C0
G127V	True	probably damaging	probably damaging	Class C0
L128F	True	probably damaging	probably damaging	Class C0
L128H	True	probably damaging	probably damaging	Class C15
L128I	True	probably damaging	probably damaging	Class C0
L128P	True	probably damaging	probably damaging	Class C15
L128R	True	probably damaging	probably damaging	Class C15
L129M	True	possibly damaging	possibly damaging	Class C0
L129P	True	probably damaging	possibly damaging	Class C0
V130D	True	probably damaging	probably damaging	Class C35
V130F	True	probably damaging	probably damaging	Class C0
V130G	True	probably damaging	probably damaging	Class C25
V130L	True	probably damaging	probably damaging	Class C0
N131I	True	probably damaging	probably damaging	Class C0
N131K	True	probably damaging	probably damaging	Class C0
N131S	True	probably damaging	probably damaging	Class C0
N131T	True	probably damaging	probably damaging	Class C0
N131Y	True	probably damaging	probably damaging	Class C0
Q132P	True	probably damaging	possibly damaging	Class C0
T133S	True	possibly damaging	probably benign	Class C0
E134A	True	probably damaging	probably damaging	Class C0
L135F	True	possibly damaging	possibly damaging	Class C0
F136C	True	probably damaging	possibly damaging	Class C55
F136I	True	probably damaging	possibly damaging	Class C0
F136L	True	probably damaging	possibly damaging	Class C0
F136S	True	probably damaging	possibly damaging	Class C55
F136V	True	probably damaging	possibly damaging	Class C15
F136Y	True	benign	possibly damaging	Class C0
V137M	False	possibly damaging	possibly damaging	Class C0
P138L	True	probably damaging	probably damaging	Class C35
P138R	True	probably damaging	probably damaging	Class C35
P138T	True	probably damaging	probably damaging	Class C0
S139P	False	probably damaging	probably benign	Class C0
N141S	True	benign	probably damaging	Class C0
D143E	False	benign	probably benign	Class C0
G144D	True	probably damaging	probably damaging	Class C0
G144Q	True	probably damaging	probably damaging	Class C0
G144R	True	probably damaging	probably damaging	Class C0
Q145H	True	probably damaging	probably damaging	Class C0
P146A	True	probably damaging	probably damaging	Class C0
I147T	False	benign	probably benign	Class C0
A149D	True	probably damaging	possibly damaging	Class C0
A149P	True	probably damaging	possibly damaging	Class C0
A149S	True	probably damaging	possibly damaging	Class C0
A149T	True	probably damaging	possibly damaging	Class C0
I151F	True	probably damaging	probably damaging	Class C0
I151H	True	probably damaging	probably damaging	Class C25
I151M	True	probably damaging	probably damaging	Class C0
I151N	True	probably damaging	probably damaging	Class C45
I151S	True	probably damaging	probably damaging	Class C35
I151T	True	probably damaging	probably damaging	Class C25
T152P	True	probably damaging	possibly damaging	Class C0
L153P	True	probably damaging	probably damaging	Class C0
L153Q	True	probably damaging	probably damaging	Class C0
L153R	True	probably damaging	probably damaging	Class C0
P154L	True	probably damaging	probably damaging	Class C0
V155D	True	probably damaging	probably damaging	Class C45
V155E	True	probably damaging	probably damaging	Class C35
V155G	True	probably damaging	probably damaging	Class C35
V155L	False	probably damaging	probably damaging	Class C0
V155M	False	probably damaging	probably damaging	Class C0
Y156C	True	probably damaging	probably benign	Class C15
Y156D	True	probably damaging	probably benign	Class C0
Y156N	True	probably damaging	probably benign	Class C0
T157I	True	probably damaging	possibly damaging	Class C0
L158P	True	probably damaging	probably damaging	Class C65
L158Q	True	probably damaging	probably damaging	Class C65
L158R	True	probably damaging	probably damaging	Class C65
L158V	True	probably damaging	probably damaging	Class C25
K159E	True	probably damaging	probably damaging	Class C0
K159N	True	probably damaging	probably damaging	Class C0
E160K	True	possibly damaging	possibly damaging	Class C0
E160V	True	probably damaging	possibly damaging	Class C0
R161G	True	probably damaging	probably damaging	Class C0
R161P	True	probably damaging	probably damaging	Class C0
R161Q	True	probably damaging	probably damaging	Class C0
C162F	True	probably damaging	probably damaging	Class C0
C162R	True	probably damaging	probably damaging	Class C0
C162W	True	probably damaging	probably damaging	Class C15
C162Y	True	probably damaging	probably damaging	Class C0
L163F	True	probably damaging	probably damaging	Class C0
L163H	True	probably damaging	probably damaging	Class C0
L163P	True	probably damaging	probably damaging	Class C0
L163R	True	probably damaging	probably damaging	Class C0
Q164H	True	possibly damaging	probably damaging	Class C0
Q164P	True	probably damaging	probably damaging	Class C0
Q164R	True	probably damaging	probably damaging	Class C0
V165D	True	probably damaging	probably benign	Class C35
V165G	True	probably damaging	probably benign	Class C25
V165I	True	probably damaging	probably benign	Class C0
V166A	True	probably damaging	possibly damaging	Class C0
V166D	True	probably damaging	possibly damaging	Class C0
V166F	True	probably damaging	possibly damaging	Class C0
V166G	True	probably damaging	possibly damaging	Class C0
V166H	True	probably damaging	possibly damaging	Class C0
V166I	False	benign	possibly damaging	Class C0
R167G	True	probably damaging	probably damaging	Class C0
R167L	True	probably damaging	probably damaging	Class C0
R167P	True	probably damaging	probably damaging	Class C0
R167Q	True	probably damaging	probably damaging	Class C0
R167W	True	probably damaging	probably damaging	Class C0
L169P	True	probably damaging	probably damaging	Class C0
V170A	True	possibly damaging	probably benign	Class C0
V170D	True	probably damaging	probably benign	Class C0
V170F	True	probably damaging	probably benign	Class C0
V170G	True	possibly damaging	probably benign	Class C0
K171D	True	possibly damaging	probably benign	Class C0
K171N	True	possibly damaging	probably benign	Class C0
N174D	False	benign	probably benign	Class C0
Y175C	True	probably damaging	probably damaging	Class C0
Y175D	True	probably damaging	probably damaging	Class C0
Y175N	True	probably damaging	probably damaging	Class C0
R176K	True	probably damaging	probably damaging	Class C0
R176W	False	probably damaging	probably damaging	Class C0
L178P	True	probably damaging	probably damaging	Class C0
L178Q	True	probably damaging	probably damaging	Class C0
L178R	True	probably damaging	probably damaging	Class C0
D179A	True	possibly damaging	probably benign	Class C0
D179N	True	benign	probably benign	Class C0
I180N	True	probably damaging	probably damaging	Class C0
I180V	True	probably damaging	probably damaging	Class C0
R182G	True	possibly damaging	possibly damaging	Class C0
R182K	True	benign	possibly damaging	Class C0
S183L	True	probably damaging	possibly damaging	Class C0
S183W	True	probably damaging	possibly damaging	Class C0
L184H	True	probably damaging	probably damaging	Class C25
L184P	True	probably damaging	probably damaging	Class C25
L184R	True	probably damaging	probably damaging	Class C25
E186K	True	probably damaging	probably damaging	Class C0
L188P	True	probably damaging	probably damaging	Class C0
L188Q	True	probably damaging	probably damaging	Class C0
L188R	True	probably damaging	probably damaging	Class C0
L188V	True	probably damaging	probably damaging	Class C0
E189K	True	probably damaging	probably damaging	Class C0
H191D	True	benign	possibly damaging	Class C0
P192L	True	probably damaging	probably damaging	Class C0
P192S	True	probably damaging	probably damaging	Class C0
V194G	True	probably damaging	probably benign	Class C0
Q195R	False	benign	probably benign	Class C0
D197N	True	probably damaging	probably damaging	Class C0
L198P	True	probably damaging	probably damaging	Class C0
L198Q	True	probably damaging	probably damaging	Class C0
L198R	True	probably damaging	probably damaging	Class C0
R200Q	True	probably damaging	probably damaging	Class C0
R200W	True	probably damaging	probably damaging	Class C0
L201P	True	probably damaging	possibly damaging	Class C0
E204D	True	possibly damaging	probably benign	Class C0
E204K	True	probably damaging	probably benign	Class C0
R205C	False	benign	probably benign	Class C0
R205H	False	benign	probably benign	Class C0
A207T	False	benign	probably benign	Class C0
A207V	False	benign	probably benign	Class C0
H208N	False	benign	probably benign	Class C0
R210W	False	benign	probably benign	Class C0
M211I	False	benign	probably benign	Class C0

## Sheet: CUPSAT_prediction
Chain	Wild type AA	Residue ID	Amino acid	Overall Stability	Torsion	Predicted DDG (kcal/mol)
B	MET	1	GLY	Stabilising	Favourable	0.75
B	MET	1	ALA	Stabilising	Unfavourable	0.26
B	MET	1	VAL	Stabilising	Unfavourable	0.27
B	MET	1	LEU	Destabilising	Unfavourable	-0.31
B	MET	1	ILE	Stabilising	Unfavourable	0.87
B	MET	1	PRO	Stabilising	Favourable	1.34
B	MET	1	TRP	Stabilising	Unfavourable	0.4
B	MET	1	SER	Stabilising	Unfavourable	1.33
B	MET	1	THR	Stabilising	Unfavourable	0.43
B	MET	1	PHE	Stabilising	Favourable	1.9
B	MET	1	GLN	Stabilising	Unfavourable	0.05
B	MET	1	LYS	Destabilising	Unfavourable	-0.25
B	MET	1	TYR	Stabilising	Unfavourable	0.76
B	MET	1	ASN	Destabilising	Unfavourable	-0.33
B	MET	1	CYS	Stabilising	Unfavourable	2.51
B	MET	1	GLU	Stabilising	Unfavourable	0.04
B	MET	1	ASP	Destabilising	Unfavourable	-0.02
B	MET	1	ARG	Stabilising	Unfavourable	0.25
B	MET	1	HIS	Stabilising	Unfavourable	0.51
B	ASP	2	GLY	Destabilising	Unfavourable	-1.07
B	ASP	2	ALA	Stabilising	Favourable	0.97
B	ASP	2	VAL	Stabilising	Unfavourable	4.23
B	ASP	2	LEU	Stabilising	Favourable	1.99
B	ASP	2	ILE	Stabilising	Unfavourable	1.67
B	ASP	2	MET	Stabilising	Favourable	0.29
B	ASP	2	PRO	Stabilising	Favourable	0.47
B	ASP	2	TRP	Stabilising	Favourable	4.89
B	ASP	2	SER	Stabilising	Favourable	3.21
B	ASP	2	THR	Stabilising	Unfavourable	4.35
B	ASP	2	PHE	Stabilising	Favourable	2.8
B	ASP	2	GLN	Stabilising	Unfavourable	2.14
B	ASP	2	LYS	Stabilising	Favourable	1.59
B	ASP	2	TYR	Stabilising	Favourable	2.93
B	ASP	2	ASN	Stabilising	Unfavourable	1.67
B	ASP	2	CYS	Destabilising	Favourable	-5.05
B	ASP	2	GLU	Stabilising	Unfavourable	1.75
B	ASP	2	ARG	Stabilising	Favourable	4.24
B	ASP	2	HIS	Stabilising	No change	3.51
B	VAL	3	GLY	Destabilising	Unfavourable	-8.29
B	VAL	3	ALA	Destabilising	Unfavourable	-6.38
B	VAL	3	LEU	Destabilising	Favourable	-2.15
B	VAL	3	ILE	Destabilising	Favourable	-3.36
B	VAL	3	MET	Destabilising	Favourable	-7.76
B	VAL	3	PRO	Destabilising	Unfavourable	-15.79
B	VAL	3	TRP	Destabilising	Favourable	-2.88
B	VAL	3	SER	Destabilising	Unfavourable	-9.62
B	VAL	3	THR	Destabilising	Favourable	-8.36
B	VAL	3	PHE	Destabilising	Favourable	-4.05
B	VAL	3	GLN	Destabilising	Unfavourable	-9.19
B	VAL	3	LYS	Destabilising	Unfavourable	-6.66
B	VAL	3	TYR	Destabilising	Favourable	-5.66
B	VAL	3	ASN	Destabilising	Unfavourable	-10.06
B	VAL	3	CYS	Destabilising	Favourable	-1.29
B	VAL	3	GLU	Destabilising	Unfavourable	-7.53
B	VAL	3	ASP	Destabilising	Unfavourable	-8.68
B	VAL	3	ARG	Destabilising	Unfavourable	-4.54
B	VAL	3	HIS	Destabilising	Unfavourable	-8.04
B	PHE	4	GLY	Destabilising	Unfavourable	-5.16
B	PHE	4	ALA	Destabilising	Unfavourable	-4
B	PHE	4	VAL	Stabilising	Favourable	1.24
B	PHE	4	LEU	Destabilising	Favourable	-1.67
B	PHE	4	ILE	Stabilising	Favourable	0.61
B	PHE	4	MET	Destabilising	Unfavourable	-4.38
B	PHE	4	PRO	Destabilising	Unfavourable	-3.31
B	PHE	4	TRP	Stabilising	Favourable	0.28
B	PHE	4	SER	Destabilising	Unfavourable	-3.2
B	PHE	4	THR	Destabilising	Favourable	-1.66
B	PHE	4	GLN	Destabilising	Unfavourable	-4.64
B	PHE	4	LYS	Destabilising	Unfavourable	-1.2
B	PHE	4	TYR	Stabilising	Favourable	0.99
B	PHE	4	ASN	Destabilising	Unfavourable	-2.71
B	PHE	4	CYS	Destabilising	Favourable	-1.38
B	PHE	4	GLU	Destabilising	Unfavourable	-2.44
B	PHE	4	ASP	Destabilising	Unfavourable	-3.15
B	PHE	4	ARG	Destabilising	Unfavourable	-1.85
B	PHE	4	HIS	Destabilising	Unfavourable	-2.14
B	LEU	5	GLY	Destabilising	Unfavourable	-3.17
B	LEU	5	ALA	Destabilising	Unfavourable	-2.13
B	LEU	5	VAL	Destabilising	Favourable	-1.61
B	LEU	5	ILE	Destabilising	Favourable	-2.73
B	LEU	5	MET	Destabilising	Unfavourable	-3.81
B	LEU	5	PRO	Destabilising	Unfavourable	-6.95
B	LEU	5	TRP	Destabilising	Unfavourable	-2.39
B	LEU	5	SER	Destabilising	Favourable	-4.74
B	LEU	5	THR	Destabilising	Favourable	-3.48
B	LEU	5	PHE	Destabilising	Favourable	-1.82
B	LEU	5	GLN	Destabilising	Unfavourable	-5.6
B	LEU	5	LYS	Destabilising	Unfavourable	-6.33
B	LEU	5	TYR	Destabilising	Favourable	-3.13
B	LEU	5	ASN	Destabilising	Unfavourable	-5.26
B	LEU	5	CYS	Destabilising	Favourable	-0.02
B	LEU	5	GLU	Destabilising	Unfavourable	-5.44
B	LEU	5	ASP	Destabilising	Unfavourable	-5.34
B	LEU	5	ARG	Destabilising	Unfavourable	-2.68
B	LEU	5	HIS	Destabilising	Favourable	-6.24
B	MET	6	GLY	Destabilising	Unfavourable	-1.96
B	MET	6	ALA	Destabilising	Unfavourable	-0.02
B	MET	6	VAL	Stabilising	Favourable	2.46
B	MET	6	LEU	Stabilising	Unfavourable	1.44
B	MET	6	ILE	Stabilising	Favourable	4.02
B	MET	6	PRO	Stabilising	Unfavourable	0.72
B	MET	6	TRP	Stabilising	Unfavourable	6
B	MET	6	SER	Destabilising	Unfavourable	-0.57
B	MET	6	THR	Destabilising	Unfavourable	-0.51
B	MET	6	PHE	Stabilising	Favourable	3.91
B	MET	6	GLN	Stabilising	Unfavourable	2
B	MET	6	LYS	Stabilising	Unfavourable	2.3
B	MET	6	TYR	Stabilising	Favourable	3.93
B	MET	6	ASN	Stabilising	Favourable	2.99
B	MET	6	CYS	Destabilising	Favourable	-0.24
B	MET	6	GLU	Stabilising	Unfavourable	3.5
B	MET	6	ASP	Stabilising	Favourable	3.92
B	MET	6	ARG	Stabilising	Unfavourable	3.42
B	MET	6	HIS	Stabilising	Favourable	2.53
B	ILE	7	GLY	Destabilising	Unfavourable	-6.74
B	ILE	7	ALA	Destabilising	Unfavourable	-2.05
B	ILE	7	VAL	Destabilising	Favourable	-1.15
B	ILE	7	LEU	Destabilising	Favourable	-1.52
B	ILE	7	MET	Destabilising	Unfavourable	-6.01
B	ILE	7	PRO	Destabilising	Unfavourable	-7.34
B	ILE	7	TRP	Destabilising	Favourable	-2.91
B	ILE	7	SER	Destabilising	Unfavourable	-6.72
B	ILE	7	THR	Destabilising	Unfavourable	-5.26
B	ILE	7	PHE	Destabilising	Favourable	-2.66
B	ILE	7	GLN	Destabilising	Unfavourable	-5.61
B	ILE	7	LYS	Destabilising	Unfavourable	-6.28
B	ILE	7	TYR	Destabilising	Unfavourable	-2.36
B	ILE	7	ASN	Destabilising	Favourable	-6.49
B	ILE	7	CYS	Destabilising	Favourable	-0.46
B	ILE	7	GLU	Destabilising	Unfavourable	-5.59
B	ILE	7	ASP	Destabilising	Favourable	-4.04
B	ILE	7	ARG	Destabilising	Unfavourable	-3.08
B	ILE	7	HIS	Destabilising	Unfavourable	-5.41
B	ARG	8	GLY	Destabilising	Unfavourable	-6.04
B	ARG	8	ALA	Destabilising	Unfavourable	-1.72
B	ARG	8	VAL	Destabilising	Favourable	-3.94
B	ARG	8	LEU	Destabilising	Favourable	-1.17
B	ARG	8	ILE	Destabilising	Favourable	-1.93
B	ARG	8	MET	Destabilising	Favourable	-3.3
B	ARG	8	PRO	Destabilising	Unfavourable	-4.41
B	ARG	8	TRP	Destabilising	Favourable	-0.26
B	ARG	8	SER	Destabilising	Unfavourable	-3.78
B	ARG	8	THR	Destabilising	Favourable	-2.96
B	ARG	8	PHE	Destabilising	Favourable	-1.19
B	ARG	8	GLN	Destabilising	Unfavourable	-2.33
B	ARG	8	LYS	Stabilising	Unfavourable	0.71
B	ARG	8	TYR	Destabilising	Favourable	-0.46
B	ARG	8	ASN	Destabilising	Unfavourable	-2.86
B	ARG	8	CYS	Destabilising	Favourable	-5.67
B	ARG	8	GLU	Stabilising	Unfavourable	0.07
B	ARG	8	ASP	Destabilising	Unfavourable	-2.43
B	ARG	8	HIS	Stabilising	Unfavourable	0.07
B	ARG	9	GLY	Destabilising	Unfavourable	-3.91
B	ARG	9	ALA	Destabilising	Unfavourable	-2.01
B	ARG	9	VAL	Destabilising	Favourable	-0.63
B	ARG	9	LEU	Destabilising	Favourable	-0.78
B	ARG	9	ILE	Stabilising	Unfavourable	0.41
B	ARG	9	MET	Stabilising	Favourable	0.36
B	ARG	9	PRO	Destabilising	Unfavourable	-1.61
B	ARG	9	TRP	Destabilising	Favourable	-1.21
B	ARG	9	SER	Destabilising	Favourable	-1.78
B	ARG	9	THR	Destabilising	Unfavourable	-2.6
B	ARG	9	PHE	Stabilising	Favourable	1.3
B	ARG	9	GLN	Destabilising	Favourable	-1.96
B	ARG	9	LYS	Stabilising	Favourable	1.03
B	ARG	9	TYR	Stabilising	Favourable	3.22
B	ARG	9	ASN	Destabilising	Unfavourable	-2.17
B	ARG	9	CYS	Destabilising	Favourable	-2.69
B	ARG	9	GLU	Destabilising	No change	-0.57
B	ARG	9	ASP	Destabilising	Unfavourable	-1.06
B	ARG	9	HIS	Destabilising	Favourable	-0.59
B	HIS	10	GLY	Destabilising	Favourable	-2.94
B	HIS	10	ALA	Stabilising	Unfavourable	0.22
B	HIS	10	VAL	Destabilising	Unfavourable	-4.48
B	HIS	10	LEU	Destabilising	Unfavourable	-3.18
B	HIS	10	ILE	Destabilising	Unfavourable	-3.62
B	HIS	10	MET	Destabilising	Unfavourable	-9.18
B	HIS	10	PRO	Destabilising	Unfavourable	-9.7
B	HIS	10	TRP	Destabilising	Unfavourable	-5.76
B	HIS	10	SER	Destabilising	Favourable	-0.44
B	HIS	10	THR	Destabilising	Unfavourable	-1.08
B	HIS	10	PHE	Destabilising	Unfavourable	-2.47
B	HIS	10	GLN	Destabilising	Unfavourable	-0.71
B	HIS	10	LYS	Destabilising	Unfavourable	-2.19
B	HIS	10	TYR	Destabilising	Unfavourable	-1.57
B	HIS	10	ASN	Destabilising	Favourable	-1.72
B	HIS	10	CYS	Destabilising	Unfavourable	-1.17
B	HIS	10	GLU	Destabilising	Unfavourable	-3.07
B	HIS	10	ASP	Destabilising	Favourable	-0.65
B	HIS	10	ARG	Destabilising	Unfavourable	-0.51
B	LYS	11	GLY	Destabilising	Unfavourable	-1.58
B	LYS	11	ALA	Destabilising	Unfavourable	-1.96
B	LYS	11	VAL	Stabilising	Unfavourable	0.8
B	LYS	11	LEU	Stabilising	Unfavourable	2.09
B	LYS	11	ILE	Stabilising	Unfavourable	4.7
B	LYS	11	MET	Stabilising	Unfavourable	2.31
B	LYS	11	PRO	Destabilising	Unfavourable	-2.27
B	LYS	11	TRP	Destabilising	Favourable	-4.48
B	LYS	11	SER	Stabilising	Unfavourable	1
B	LYS	11	THR	Stabilising	Unfavourable	0.37
B	LYS	11	PHE	Destabilising	Favourable	-3.6
B	LYS	11	GLN	Destabilising	Unfavourable	-2.42
B	LYS	11	TYR	Destabilising	Favourable	-2.21
B	LYS	11	ASN	Stabilising	Favourable	0.15
B	LYS	11	CYS	Destabilising	Unfavourable	-2.3
B	LYS	11	GLU	Destabilising	Unfavourable	-1.69
B	LYS	11	ASP	Destabilising	Favourable	-0.93
B	LYS	11	ARG	Destabilising	Unfavourable	-0.77
B	LYS	11	HIS	Destabilising	Favourable	-2.38
B	THR	12	GLY	Destabilising	Unfavourable	-2.64
B	THR	12	ALA	Destabilising	Unfavourable	-2.09
B	THR	12	VAL	Destabilising	Favourable	-0.01
B	THR	12	LEU	Destabilising	Favourable	-0.64
B	THR	12	ILE	Stabilising	Favourable	1.74
B	THR	12	MET	Destabilising	Favourable	-3.55
B	THR	12	PRO	Stabilising	Unfavourable	0.23
B	THR	12	TRP	Destabilising	Favourable	-0.22
B	THR	12	SER	Destabilising	Unfavourable	-2.49
B	THR	12	PHE	Stabilising	Favourable	0.02
B	THR	12	GLN	Destabilising	Unfavourable	-2.16
B	THR	12	LYS	Stabilising	Unfavourable	1.63
B	THR	12	TYR	Destabilising	Favourable	-0.51
B	THR	12	ASN	Destabilising	Unfavourable	-0.62
B	THR	12	CYS	Destabilising	Favourable	-7.7
B	THR	12	GLU	Stabilising	Unfavourable	2.82
B	THR	12	ASP	Stabilising	Unfavourable	0.25
B	THR	12	ARG	Stabilising	Unfavourable	0.05
B	THR	12	HIS	Destabilising	Unfavourable	-1.85
B	THR	13	GLY	Destabilising	Unfavourable	-4.68
B	THR	13	ALA	Destabilising	Unfavourable	-2.93
B	THR	13	VAL	Destabilising	Favourable	-1.64
B	THR	13	LEU	Destabilising	Unfavourable	-2.9
B	THR	13	ILE	Destabilising	Favourable	-2.26
B	THR	13	MET	Destabilising	Favourable	-1.88
B	THR	13	PRO	Destabilising	Unfavourable	-9.31
B	THR	13	TRP	Destabilising	Unfavourable	-2.11
B	THR	13	SER	Destabilising	Unfavourable	-3.99
B	THR	13	PHE	Destabilising	Favourable	-3.07
B	THR	13	GLN	Destabilising	Unfavourable	-4.03
B	THR	13	LYS	Destabilising	Unfavourable	-2.22
B	THR	13	TYR	Destabilising	Favourable	-3.17
B	THR	13	ASN	Destabilising	Unfavourable	-3.21
B	THR	13	CYS	Destabilising	Favourable	-1.29
B	THR	13	GLU	Stabilising	Unfavourable	0.92
B	THR	13	ASP	Destabilising	Unfavourable	-0.69
B	THR	13	ARG	Destabilising	Favourable	-0.45
B	THR	13	HIS	Destabilising	Favourable	-2.9
B	ILE	14	GLY	Destabilising	Unfavourable	-3.61
B	ILE	14	ALA	Destabilising	Unfavourable	-1.98
B	ILE	14	VAL	Destabilising	Favourable	-1.79
B	ILE	14	LEU	Destabilising	Favourable	-0.72
B	ILE	14	MET	Destabilising	Unfavourable	-2.89
B	ILE	14	PRO	Destabilising	Unfavourable	-6.19
B	ILE	14	TRP	Destabilising	Unfavourable	-1.33
B	ILE	14	SER	Destabilising	Unfavourable	-4.13
B	ILE	14	THR	Destabilising	Favourable	-3.73
B	ILE	14	PHE	Destabilising	Favourable	-1.39
B	ILE	14	GLN	Destabilising	Unfavourable	-2.64
B	ILE	14	LYS	Destabilising	Unfavourable	-1.67
B	ILE	14	TYR	Destabilising	Favourable	-0.27
B	ILE	14	ASN	Destabilising	Unfavourable	-5.22
B	ILE	14	CYS	Destabilising	Favourable	-2.3
B	ILE	14	GLU	Destabilising	Unfavourable	-2.52
B	ILE	14	ASP	Destabilising	Unfavourable	-4.25
B	ILE	14	ARG	Stabilising	Unfavourable	0.98
B	ILE	14	HIS	Destabilising	Unfavourable	-2.78
B	PHE	15	GLY	Destabilising	Unfavourable	-4.23
B	PHE	15	ALA	Destabilising	Unfavourable	-3.57
B	PHE	15	VAL	Destabilising	Favourable	-4.94
B	PHE	15	LEU	Destabilising	Favourable	-2.16
B	PHE	15	ILE	Destabilising	Favourable	-3.37
B	PHE	15	MET	Destabilising	Unfavourable	-4.42
B	PHE	15	PRO	Destabilising	Unfavourable	-5.49
B	PHE	15	TRP	Destabilising	Favourable	-2.24
B	PHE	15	SER	Destabilising	Unfavourable	-6.31
B	PHE	15	THR	Destabilising	Favourable	-7.4
B	PHE	15	GLN	Destabilising	Unfavourable	-7.06
B	PHE	15	LYS	Destabilising	Unfavourable	-5.36
B	PHE	15	TYR	Destabilising	Favourable	-2.11
B	PHE	15	ASN	Destabilising	Unfavourable	-7.44
B	PHE	15	CYS	Destabilising	Favourable	-2.13
B	PHE	15	GLU	Destabilising	Unfavourable	-4.02
B	PHE	15	ASP	Destabilising	Unfavourable	-5.05
B	PHE	15	ARG	Destabilising	Unfavourable	-3.24
B	PHE	15	HIS	Destabilising	Unfavourable	-5.48
B	THR	16	GLY	Stabilising	Unfavourable	1.04
B	THR	16	ALA	Stabilising	Favourable	0.36
B	THR	16	VAL	Destabilising	Unfavourable	-1.42
B	THR	16	LEU	Destabilising	Unfavourable	-1.37
B	THR	16	ILE	Destabilising	Unfavourable	-1.73
B	THR	16	MET	Destabilising	Unfavourable	-0.88
B	THR	16	PRO	Stabilising	Unfavourable	0.63
B	THR	16	TRP	Stabilising	Favourable	0.83
B	THR	16	SER	Stabilising	Favourable	1.64
B	THR	16	PHE	Stabilising	Favourable	0.89
B	THR	16	GLN	Stabilising	Unfavourable	0.15
B	THR	16	LYS	Stabilising	Unfavourable	2.67
B	THR	16	TYR	Stabilising	Favourable	1.78
B	THR	16	ASN	Stabilising	Unfavourable	4.31
B	THR	16	CYS	Destabilising	Favourable	-2.68
B	THR	16	GLU	Stabilising	Unfavourable	4.43
B	THR	16	ASP	Stabilising	Unfavourable	4.07
B	THR	16	ARG	Stabilising	Unfavourable	2.73
B	THR	16	HIS	Stabilising	Favourable	1.3
B	ASP	17	GLY	Destabilising	Unfavourable	-4.9
B	ASP	17	ALA	Destabilising	Unfavourable	-2.32
B	ASP	17	VAL	Destabilising	Favourable	-4.39
B	ASP	17	LEU	Destabilising	Unfavourable	-3.17
B	ASP	17	ILE	Destabilising	Favourable	-2.52
B	ASP	17	MET	Destabilising	Favourable	-4.06
B	ASP	17	PRO	Destabilising	Unfavourable	-3.89
B	ASP	17	TRP	Destabilising	Favourable	-0.74
B	ASP	17	SER	Destabilising	Favourable	-1.71
B	ASP	17	THR	Destabilising	Favourable	-2.89
B	ASP	17	PHE	Destabilising	Favourable	-1.85
B	ASP	17	GLN	Destabilising	Unfavourable	-1.3
B	ASP	17	LYS	Destabilising	Unfavourable	-0.12
B	ASP	17	TYR	Destabilising	Favourable	-1.49
B	ASP	17	ASN	Destabilising	Unfavourable	-0.77
B	ASP	17	CYS	Destabilising	Favourable	-9.51
B	ASP	17	GLU	Destabilising	Unfavourable	-0.01
B	ASP	17	ARG	Destabilising	Unfavourable	-1.08
B	ASP	17	HIS	Destabilising	Favourable	-1.07
B	ALA	18	GLY	Stabilising	Unfavourable	0.01
B	ALA	18	VAL	Stabilising	Unfavourable	0.4
B	ALA	18	LEU	Stabilising	Unfavourable	1.31
B	ALA	18	ILE	Stabilising	Unfavourable	2.09
B	ALA	18	MET	Destabilising	Unfavourable	-1.11
B	ALA	18	PRO	Destabilising	Unfavourable	-1.83
B	ALA	18	TRP	Stabilising	Favourable	0.63
B	ALA	18	SER	Stabilising	Favourable	1.48
B	ALA	18	THR	Stabilising	Unfavourable	0.59
B	ALA	18	PHE	Stabilising	Favourable	0.14
B	ALA	18	GLN	Stabilising	Unfavourable	0.59
B	ALA	18	LYS	Stabilising	Unfavourable	3.45
B	ALA	18	TYR	Stabilising	Favourable	3.06
B	ALA	18	ASN	Stabilising	Unfavourable	0.26
B	ALA	18	CYS	Destabilising	Favourable	-1.97
B	ALA	18	GLU	Stabilising	Unfavourable	0.69
B	ALA	18	ASP	Destabilising	Unfavourable	-0.63
B	ALA	18	ARG	Destabilising	Unfavourable	-0.11
B	ALA	18	HIS	Stabilising	Favourable	1.55
B	LYS	19	GLY	Destabilising	Unfavourable	-2.18
B	LYS	19	ALA	Stabilising	Unfavourable	1.56
B	LYS	19	VAL	Stabilising	Unfavourable	2.36
B	LYS	19	LEU	Stabilising	Favourable	1.49
B	LYS	19	ILE	Destabilising	Unfavourable	-1.28
B	LYS	19	MET	Destabilising	Favourable	-0.11
B	LYS	19	PRO	Stabilising	Favourable	1.23
B	LYS	19	TRP	Destabilising	Favourable	-1.04
B	LYS	19	SER	Stabilising	Favourable	1.8
B	LYS	19	THR	Stabilising	Unfavourable	3.46
B	LYS	19	PHE	Stabilising	Favourable	2.05
B	LYS	19	GLN	Stabilising	No change	1.19
B	LYS	19	TYR	Destabilising	Favourable	-0.02
B	LYS	19	ASN	Stabilising	Unfavourable	1.78
B	LYS	19	CYS	Stabilising	Favourable	1.85
B	LYS	19	GLU	Stabilising	Unfavourable	1.18
B	LYS	19	ASP	Stabilising	Unfavourable	1.83
B	LYS	19	ARG	Stabilising	Favourable	1.32
B	LYS	19	HIS	Stabilising	Favourable	0.35
B	GLU	20	GLY	Destabilising	Unfavourable	-1.06
B	GLU	20	ALA	Destabilising	Favourable	-0.97
B	GLU	20	VAL	Destabilising	Unfavourable	-0.33
B	GLU	20	LEU	Destabilising	Unfavourable	-0.1
B	GLU	20	ILE	Destabilising	Unfavourable	-0.02
B	GLU	20	MET	Destabilising	Unfavourable	-0.25
B	GLU	20	PRO	Stabilising	Favourable	0.92
B	GLU	20	TRP	Stabilising	Favourable	0.13
B	GLU	20	SER	Stabilising	Favourable	0.47
B	GLU	20	THR	Destabilising	Unfavourable	-0.53
B	GLU	20	PHE	Destabilising	Unfavourable	-0.81
B	GLU	20	GLN	Destabilising	Favourable	-0.67
B	GLU	20	LYS	Destabilising	Favourable	-0.75
B	GLU	20	TYR	Destabilising	Unfavourable	-0.83
B	GLU	20	ASN	Destabilising	Unfavourable	-0.73
B	GLU	20	CYS	Destabilising	Unfavourable	-0.57
B	GLU	20	ASP	Destabilising	Unfavourable	-0.31
B	GLU	20	ARG	Destabilising	Favourable	-0.94
B	GLU	20	HIS	Destabilising	Unfavourable	-1.41
B	SER	21	GLY	Stabilising	Unfavourable	0.72
B	SER	21	ALA	Stabilising	Favourable	1.38
B	SER	21	VAL	Stabilising	Unfavourable	1.07
B	SER	21	LEU	Destabilising	Favourable	-0.26
B	SER	21	ILE	Destabilising	Unfavourable	-3.07
B	SER	21	MET	Destabilising	Favourable	-2.73
B	SER	21	PRO	Stabilising	Unfavourable	2.75
B	SER	21	TRP	Destabilising	Favourable	-4.92
B	SER	21	THR	Stabilising	Favourable	0.37
B	SER	21	PHE	Destabilising	Unfavourable	-1.42
B	SER	21	GLN	Stabilising	Favourable	1.58
B	SER	21	LYS	Stabilising	Favourable	2.33
B	SER	21	TYR	Stabilising	Unfavourable	0.36
B	SER	21	ASN	Stabilising	Favourable	2.76
B	SER	21	CYS	Stabilising	Unfavourable	2.34
B	SER	21	GLU	Stabilising	Favourable	2.47
B	SER	21	ASP	Stabilising	Favourable	2.1
B	SER	21	ARG	Stabilising	No change	1.73
B	SER	21	HIS	Stabilising	Favourable	0.98
B	SER	22	GLY	Destabilising	Unfavourable	-0.86
B	SER	22	ALA	Destabilising	Favourable	-1.16
B	SER	22	VAL	Destabilising	Unfavourable	-1.96
B	SER	22	LEU	Destabilising	Unfavourable	-1.28
B	SER	22	ILE	Destabilising	Unfavourable	-1.1
B	SER	22	MET	Destabilising	Unfavourable	-1.33
B	SER	22	PRO	Stabilising	Favourable	0.6
B	SER	22	TRP	Destabilising	Unfavourable	-1.43
B	SER	22	THR	Destabilising	Favourable	-0.15
B	SER	22	PHE	Stabilising	Unfavourable	0.27
B	SER	22	GLN	Destabilising	Unfavourable	-1.52
B	SER	22	LYS	Destabilising	Unfavourable	-0.44
B	SER	22	TYR	Stabilising	Unfavourable	0.55
B	SER	22	ASN	Destabilising	Unfavourable	-1.41
B	SER	22	CYS	Destabilising	Favourable	-3.23
B	SER	22	GLU	Stabilising	Unfavourable	1.05
B	SER	22	ASP	Destabilising	Unfavourable	-1.98
B	SER	22	ARG	Destabilising	Unfavourable	-0.98
B	SER	22	HIS	Stabilising	Unfavourable	1.59
B	THR	23	GLY	Destabilising	Favourable	-3.65
B	THR	23	ALA	Destabilising	Unfavourable	-0.7
B	THR	23	VAL	Stabilising	Unfavourable	1.38
B	THR	23	LEU	Destabilising	Unfavourable	-0.14
B	THR	23	ILE	Stabilising	Unfavourable	1
B	THR	23	MET	Destabilising	Unfavourable	-2.09
B	THR	23	PRO	Destabilising	Favourable	-1.15
B	THR	23	TRP	Stabilising	Unfavourable	0.32
B	THR	23	SER	Destabilising	Favourable	-1.83
B	THR	23	PHE	Destabilising	Unfavourable	-0.94
B	THR	23	GLN	Destabilising	Unfavourable	-1.65
B	THR	23	LYS	Stabilising	Unfavourable	2.75
B	THR	23	TYR	Stabilising	Unfavourable	1.69
B	THR	23	ASN	Destabilising	Favourable	-0.14
B	THR	23	CYS	Destabilising	Favourable	-3.19
B	THR	23	GLU	Destabilising	Unfavourable	-0.99
B	THR	23	ASP	Destabilising	Unfavourable	-1.08
B	THR	23	ARG	Stabilising	Unfavourable	2.59
B	THR	23	HIS	Stabilising	Unfavourable	0.36
B	VAL	24	GLY	Destabilising	Unfavourable	-4.82
B	VAL	24	ALA	Destabilising	Favourable	-1.44
B	VAL	24	LEU	Stabilising	Favourable	0.53
B	VAL	24	ILE	Destabilising	Favourable	-0.71
B	VAL	24	MET	Destabilising	Favourable	-1.38
B	VAL	24	PRO	Destabilising	Unfavourable	-5.28
B	VAL	24	TRP	Destabilising	Favourable	-2.26
B	VAL	24	SER	Destabilising	Unfavourable	-4.96
B	VAL	24	THR	Destabilising	Unfavourable	-4.49
B	VAL	24	PHE	Destabilising	Unfavourable	-0.53
B	VAL	24	GLN	Destabilising	Favourable	-6.01
B	VAL	24	LYS	Destabilising	Favourable	-6.21
B	VAL	24	TYR	Destabilising	Unfavourable	-2.81
B	VAL	24	ASN	Destabilising	Unfavourable	-5.12
B	VAL	24	CYS	Destabilising	Unfavourable	-0.36
B	VAL	24	GLU	Destabilising	Favourable	-4.03
B	VAL	24	ASP	Destabilising	Unfavourable	-5.65
B	VAL	24	ARG	Destabilising	Favourable	-5.66
B	VAL	24	HIS	Destabilising	Unfavourable	-5.19
B	PHE	25	GLY	Stabilising	Unfavourable	0.04
B	PHE	25	ALA	Stabilising	Favourable	0.89
B	PHE	25	VAL	Destabilising	Unfavourable	-0.72
B	PHE	25	LEU	Destabilising	Favourable	-0.16
B	PHE	25	ILE	Destabilising	Unfavourable	-1.8
B	PHE	25	MET	Destabilising	Favourable	-0.6
B	PHE	25	PRO	Stabilising	Unfavourable	0.72
B	PHE	25	TRP	Stabilising	Favourable	0.18
B	PHE	25	SER	Stabilising	Unfavourable	0.9
B	PHE	25	THR	Stabilising	Unfavourable	0.43
B	PHE	25	GLN	Stabilising	Favourable	1.23
B	PHE	25	LYS	Stabilising	Favourable	1.55
B	PHE	25	TYR	Stabilising	Unfavourable	0.3
B	PHE	25	ASN	Stabilising	Unfavourable	1.16
B	PHE	25	CYS	Stabilising	Unfavourable	0.04
B	PHE	25	GLU	Stabilising	Favourable	1.13
B	PHE	25	ASP	Stabilising	Unfavourable	1.49
B	PHE	25	ARG	Stabilising	Favourable	2.11
B	PHE	25	HIS	Destabilising	Unfavourable	-0.36
B	GLU	26	GLY	Destabilising	Unfavourable	-2.81
B	GLU	26	ALA	Destabilising	Favourable	-0.76
B	GLU	26	VAL	Destabilising	Unfavourable	-1.84
B	GLU	26	LEU	Destabilising	Favourable	-1.74
B	GLU	26	ILE	Destabilising	Unfavourable	-3.57
B	GLU	26	MET	Destabilising	Favourable	-0.09
B	GLU	26	PRO	Destabilising	Unfavourable	-0.42
B	GLU	26	TRP	Stabilising	No change	1.59
B	GLU	26	SER	Stabilising	Favourable	0.54
B	GLU	26	THR	Destabilising	Unfavourable	-0.32
B	GLU	26	PHE	Destabilising	Unfavourable	-1.69
B	GLU	26	GLN	Destabilising	Favourable	-0.49
B	GLU	26	LYS	Destabilising	Favourable	-0.39
B	GLU	26	TYR	Destabilising	Unfavourable	-0.35
B	GLU	26	ASN	Destabilising	Unfavourable	-0.15
B	GLU	26	CYS	Destabilising	Unfavourable	-4.88
B	GLU	26	ASP	Stabilising	Favourable	0.43
B	GLU	26	ARG	Destabilising	Favourable	-1.02
B	GLU	26	HIS	Destabilising	Unfavourable	-0.59
B	LEU	27	GLY	Destabilising	Unfavourable	-6.43
B	LEU	27	ALA	Destabilising	Favourable	-3.01
B	LEU	27	VAL	Destabilising	Favourable	-2.04
B	LEU	27	ILE	Destabilising	Favourable	-1.95
B	LEU	27	MET	Destabilising	Favourable	-3.05
B	LEU	27	PRO	Destabilising	Unfavourable	-5.3
B	LEU	27	TRP	Destabilising	Unfavourable	-3.47
B	LEU	27	SER	Destabilising	Unfavourable	-5.61
B	LEU	27	THR	Destabilising	Unfavourable	-5.4
B	LEU	27	PHE	Destabilising	Unfavourable	-1.55
B	LEU	27	GLN	Destabilising	Favourable	-6.8
B	LEU	27	LYS	Destabilising	Favourable	-9.23
B	LEU	27	TYR	Destabilising	Unfavourable	-3.91
B	LEU	27	ASN	Destabilising	Unfavourable	-6.33
B	LEU	27	CYS	Destabilising	Unfavourable	-1.38
B	LEU	27	GLU	Destabilising	Favourable	-5.96
B	LEU	27	ASP	Destabilising	Unfavourable	-6.04
B	LEU	27	ARG	Destabilising	Favourable	-8.56
B	LEU	27	HIS	Destabilising	Unfavourable	-5.51
B	LYS	28	GLY	Destabilising	Unfavourable	-1.19
B	LYS	28	ALA	Stabilising	Favourable	0.06
B	LYS	28	VAL	Destabilising	Unfavourable	-0.35
B	LYS	28	LEU	Destabilising	Favourable	-0.25
B	LYS	28	ILE	Stabilising	Unfavourable	0.11
B	LYS	28	MET	Stabilising	Favourable	0.38
B	LYS	28	PRO	Destabilising	Favourable	-4.1
B	LYS	28	TRP	Destabilising	Unfavourable	-1.26
B	LYS	28	SER	Destabilising	Unfavourable	-0.12
B	LYS	28	THR	Stabilising	Unfavourable	0.08
B	LYS	28	PHE	Stabilising	Unfavourable	0.57
B	LYS	28	GLN	Destabilising	Favourable	-1.39
B	LYS	28	TYR	Stabilising	Unfavourable	0.1
B	LYS	28	ASN	Destabilising	Unfavourable	-0.1
B	LYS	28	CYS	Stabilising	Unfavourable	0.53
B	LYS	28	GLU	Stabilising	Favourable	0.23
B	LYS	28	ASP	Stabilising	Unfavourable	0.28
B	LYS	28	ARG	Destabilising	Favourable	-0.55
B	LYS	28	HIS	Destabilising	Unfavourable	-0.46
B	ARG	29	GLY	Destabilising	Unfavourable	-3.59
B	ARG	29	ALA	Destabilising	Favourable	-2.27
B	ARG	29	VAL	Destabilising	Unfavourable	-3.92
B	ARG	29	LEU	Destabilising	Favourable	-2.92
B	ARG	29	ILE	Destabilising	Unfavourable	-2.2
B	ARG	29	MET	Destabilising	Favourable	-2.49
B	ARG	29	PRO	Destabilising	Unfavourable	-2.44
B	ARG	29	TRP	Destabilising	Unfavourable	-1.74
B	ARG	29	SER	Destabilising	Unfavourable	-2.12
B	ARG	29	THR	Destabilising	Unfavourable	-2.33
B	ARG	29	PHE	Destabilising	Unfavourable	-4.03
B	ARG	29	GLN	Destabilising	Favourable	-0.93
B	ARG	29	LYS	Destabilising	Favourable	-1.4
B	ARG	29	TYR	Destabilising	Unfavourable	-2.24
B	ARG	29	ASN	Destabilising	Unfavourable	-1.36
B	ARG	29	CYS	Destabilising	Unfavourable	-2.75
B	ARG	29	GLU	Destabilising	Favourable	-2.46
B	ARG	29	ASP	Destabilising	Unfavourable	-1.11
B	ARG	29	HIS	Destabilising	Unfavourable	-2.17
B	ILE	30	GLY	Destabilising	Unfavourable	-1.27
B	ILE	30	ALA	Destabilising	Favourable	-2.15
B	ILE	30	VAL	Destabilising	Favourable	-1.89
B	ILE	30	LEU	Destabilising	Favourable	-1.31
B	ILE	30	MET	Destabilising	Favourable	-1.3
B	ILE	30	PRO	Destabilising	Unfavourable	-3.48
B	ILE	30	TRP	Destabilising	Favourable	-1.1
B	ILE	30	SER	Destabilising	Unfavourable	-0.6
B	ILE	30	THR	Destabilising	Unfavourable	-1.27
B	ILE	30	PHE	Destabilising	Favourable	-0.48
B	ILE	30	GLN	Destabilising	Favourable	-0.81
B	ILE	30	LYS	Destabilising	Favourable	-0.8
B	ILE	30	TYR	Destabilising	Unfavourable	-1.07
B	ILE	30	ASN	Destabilising	Unfavourable	-1.45
B	ILE	30	CYS	Destabilising	Unfavourable	-3.76
B	ILE	30	GLU	Destabilising	Favourable	-0.86
B	ILE	30	ASP	Destabilising	Unfavourable	-0.64
B	ILE	30	ARG	Destabilising	Favourable	-1.11
B	ILE	30	HIS	Destabilising	Unfavourable	-1.12
B	VAL	31	GLY	Destabilising	Unfavourable	-3.91
B	VAL	31	ALA	Destabilising	Favourable	-0.83
B	VAL	31	LEU	Stabilising	Favourable	0.81
B	VAL	31	ILE	Destabilising	Unfavourable	-0.97
B	VAL	31	MET	Destabilising	Favourable	-1.58
B	VAL	31	PRO	Destabilising	Unfavourable	-4.72
B	VAL	31	TRP	Destabilising	Unfavourable	-0.79
B	VAL	31	SER	Destabilising	Unfavourable	-3.54
B	VAL	31	THR	Destabilising	Unfavourable	-2.97
B	VAL	31	PHE	Destabilising	Unfavourable	-0.56
B	VAL	31	GLN	Destabilising	Favourable	-3.62
B	VAL	31	LYS	Destabilising	Favourable	-8.41
B	VAL	31	TYR	Destabilising	Unfavourable	-1.8
B	VAL	31	ASN	Destabilising	Unfavourable	-2.68
B	VAL	31	CYS	Stabilising	Unfavourable	0.11
B	VAL	31	GLU	Destabilising	Favourable	-3.19
B	VAL	31	ASP	Destabilising	Unfavourable	-1.87
B	VAL	31	ARG	Destabilising	Favourable	-5.56
B	VAL	31	HIS	Destabilising	Unfavourable	-4.66
B	GLU	32	GLY	Destabilising	Unfavourable	-1.32
B	GLU	32	ALA	Destabilising	Favourable	-1.12
B	GLU	32	VAL	Destabilising	Unfavourable	-2.24
B	GLU	32	LEU	Destabilising	Favourable	-1.87
B	GLU	32	ILE	Destabilising	Favourable	-2.6
B	GLU	32	MET	Destabilising	Favourable	-1.24
B	GLU	32	PRO	Destabilising	Unfavourable	-2.35
B	GLU	32	TRP	Stabilising	Unfavourable	0.09
B	GLU	32	SER	Destabilising	Unfavourable	-1.32
B	GLU	32	THR	Destabilising	Unfavourable	-1.06
B	GLU	32	PHE	Destabilising	Unfavourable	-1.57
B	GLU	32	GLN	Stabilising	Favourable	0.15
B	GLU	32	LYS	Stabilising	Favourable	0.09
B	GLU	32	TYR	Destabilising	Unfavourable	-1.61
B	GLU	32	ASN	Destabilising	Unfavourable	-1.49
B	GLU	32	CYS	Destabilising	Unfavourable	-6.08
B	GLU	32	ASP	Stabilising	Unfavourable	0.69
B	GLU	32	ARG	Stabilising	Favourable	0.13
B	GLU	32	HIS	Destabilising	Unfavourable	-1.82
B	GLY	33	ALA	Stabilising	Favourable	0.19
B	GLY	33	VAL	Destabilising	Unfavourable	-0.13
B	GLY	33	LEU	Destabilising	Favourable	-0.88
B	GLY	33	ILE	Destabilising	Unfavourable	-1.84
B	GLY	33	MET	Destabilising	Favourable	-0.53
B	GLY	33	PRO	Destabilising	Favourable	-1.65
B	GLY	33	TRP	Destabilising	No change	-0.66
B	GLY	33	SER	Destabilising	Favourable	-0.35
B	GLY	33	THR	Destabilising	Unfavourable	-0.23
B	GLY	33	PHE	Destabilising	Unfavourable	-0.59
B	GLY	33	GLN	Stabilising	Favourable	0.06
B	GLY	33	LYS	Stabilising	Favourable	0.28
B	GLY	33	TYR	Destabilising	Unfavourable	-0.05
B	GLY	33	ASN	Stabilising	Unfavourable	0.16
B	GLY	33	CYS	Destabilising	Unfavourable	-2.76
B	GLY	33	GLU	Stabilising	Favourable	0.38
B	GLY	33	ASP	Stabilising	Favourable	0.39
B	GLY	33	ARG	Stabilising	Favourable	0.62
B	GLY	33	HIS	Stabilising	Unfavourable	0.04
B	ILE	34	GLY	Destabilising	Unfavourable	-4.85
B	ILE	34	ALA	Destabilising	Unfavourable	-2.75
B	ILE	34	VAL	Destabilising	Favourable	-1.28
B	ILE	34	LEU	Destabilising	Favourable	-1.31
B	ILE	34	MET	Destabilising	Unfavourable	-3
B	ILE	34	PRO	Destabilising	Unfavourable	-3.07
B	ILE	34	TRP	Destabilising	Favourable	-1.53
B	ILE	34	SER	Destabilising	Unfavourable	-4.12
B	ILE	34	THR	Destabilising	Favourable	-3.22
B	ILE	34	PHE	Destabilising	Favourable	-1.28
B	ILE	34	GLN	Destabilising	Favourable	-3.18
B	ILE	34	LYS	Destabilising	Favourable	-3.58
B	ILE	34	TYR	Destabilising	Unfavourable	-2.43
B	ILE	34	ASN	Destabilising	Unfavourable	-4.05
B	ILE	34	CYS	Destabilising	Unfavourable	-1.29
B	ILE	34	GLU	Destabilising	Favourable	-3.15
B	ILE	34	ASP	Destabilising	Unfavourable	-3.13
B	ILE	34	ARG	Destabilising	Unfavourable	-4.58
B	ILE	34	HIS	Destabilising	No change	-3.99
B	LEU	35	GLY	Destabilising	Unfavourable	-3.24
B	LEU	35	ALA	Destabilising	Unfavourable	-0.82
B	LEU	35	VAL	Destabilising	Unfavourable	-0.44
B	LEU	35	ILE	Stabilising	Unfavourable	0.1
B	LEU	35	MET	Destabilising	Unfavourable	-1.34
B	LEU	35	PRO	Destabilising	Unfavourable	-1.76
B	LEU	35	TRP	Destabilising	Favourable	-0.37
B	LEU	35	SER	Destabilising	Favourable	-3.68
B	LEU	35	THR	Destabilising	Favourable	-2.97
B	LEU	35	PHE	Destabilising	Favourable	-1.22
B	LEU	35	GLN	Destabilising	Favourable	-1.45
B	LEU	35	LYS	Destabilising	Favourable	-2.05
B	LEU	35	TYR	Destabilising	Favourable	-0.98
B	LEU	35	ASN	Destabilising	Favourable	-3.29
B	LEU	35	CYS	Destabilising	Unfavourable	-1.42
B	LEU	35	GLU	Destabilising	Unfavourable	-0.89
B	LEU	35	ASP	Destabilising	Favourable	-1.88
B	LEU	35	ARG	Destabilising	No change	-2.02
B	LEU	35	HIS	Destabilising	Favourable	-2.91
B	LYS	36	GLY	Destabilising	Favourable	-2.75
B	LYS	36	ALA	Destabilising	Unfavourable	-2.26
B	LYS	36	VAL	Stabilising	Unfavourable	1.94
B	LYS	36	LEU	Stabilising	Unfavourable	1.12
B	LYS	36	ILE	Destabilising	Unfavourable	-0.83
B	LYS	36	MET	Destabilising	Unfavourable	-3.07
B	LYS	36	PRO	Stabilising	Unfavourable	0.52
B	LYS	36	TRP	Destabilising	Unfavourable	-2.66
B	LYS	36	SER	Destabilising	Unfavourable	-2.01
B	LYS	36	THR	Destabilising	Unfavourable	-1.94
B	LYS	36	PHE	Destabilising	Unfavourable	-0.5
B	LYS	36	GLN	Stabilising	Favourable	0.38
B	LYS	36	TYR	Stabilising	Unfavourable	1.5
B	LYS	36	ASN	Stabilising	Favourable	0.3
B	LYS	36	CYS	Destabilising	Unfavourable	-2
B	LYS	36	GLU	Stabilising	Unfavourable	2.61
B	LYS	36	ASP	Stabilising	Favourable	0.72
B	LYS	36	ARG	Stabilising	Favourable	2.3
B	LYS	36	HIS	Stabilising	Favourable	2.94
B	ARG	37	GLY	Destabilising	Unfavourable	-1.19
B	ARG	37	ALA	Destabilising	Unfavourable	-0.14
B	ARG	37	VAL	Stabilising	Favourable	0.3
B	ARG	37	LEU	Stabilising	Favourable	0.55
B	ARG	37	ILE	Destabilising	Favourable	-0.24
B	ARG	37	MET	Destabilising	Favourable	-0.21
B	ARG	37	PRO	Destabilising	Unfavourable	-1.65
B	ARG	37	TRP	Destabilising	Favourable	-0.15
B	ARG	37	SER	Stabilising	Unfavourable	0.71
B	ARG	37	THR	Stabilising	Favourable	0.29
B	ARG	37	PHE	Destabilising	Favourable	-0.58
B	ARG	37	GLN	Stabilising	Unfavourable	0.66
B	ARG	37	LYS	Stabilising	Unfavourable	0.26
B	ARG	37	TYR	Destabilising	Favourable	-0.55
B	ARG	37	ASN	Destabilising	Unfavourable	-0.07
B	ARG	37	CYS	Destabilising	Favourable	-0.17
B	ARG	37	GLU	Stabilising	Unfavourable	0.48
B	ARG	37	ASP	Destabilising	Unfavourable	-0.07
B	ARG	37	HIS	Stabilising	Unfavourable	0.05
B	PRO	38	GLY	Destabilising	Unfavourable	-1.59
B	PRO	38	ALA	Destabilising	Favourable	-1.37
B	PRO	38	VAL	Destabilising	Unfavourable	-0.44
B	PRO	38	LEU	Stabilising	Unfavourable	0.27
B	PRO	38	ILE	Destabilising	Unfavourable	-0.51
B	PRO	38	MET	Destabilising	Unfavourable	-0.3
B	PRO	38	TRP	Destabilising	Unfavourable	-2.1
B	PRO	38	SER	Destabilising	Favourable	-0.79
B	PRO	38	THR	Destabilising	Unfavourable	-1.73
B	PRO	38	PHE	Destabilising	Unfavourable	-1.04
B	PRO	38	GLN	Destabilising	Unfavourable	-1.54
B	PRO	38	LYS	Destabilising	Unfavourable	-0.92
B	PRO	38	TYR	Destabilising	Unfavourable	-0.85
B	PRO	38	ASN	Destabilising	Unfavourable	-1.75
B	PRO	38	CYS	Destabilising	Unfavourable	-0.7
B	PRO	38	GLU	Destabilising	Unfavourable	-1.76
B	PRO	38	ASP	Destabilising	Unfavourable	-1.72
B	PRO	38	ARG	Destabilising	Unfavourable	-2.06
B	PRO	38	HIS	Destabilising	Unfavourable	-1.69
B	PRO	39	GLY	Stabilising	Unfavourable	0.14
B	PRO	39	ALA	Destabilising	Favourable	-0.9
B	PRO	39	VAL	Destabilising	Unfavourable	-1.74
B	PRO	39	LEU	Destabilising	Favourable	-2.31
B	PRO	39	ILE	Destabilising	Unfavourable	-1.86
B	PRO	39	MET	Destabilising	No change	-2.04
B	PRO	39	TRP	Destabilising	Favourable	-1.01
B	PRO	39	SER	Destabilising	Unfavourable	-0.93
B	PRO	39	THR	Destabilising	Unfavourable	-1.28
B	PRO	39	PHE	Destabilising	Unfavourable	-0.17
B	PRO	39	GLN	Destabilising	Favourable	-2.9
B	PRO	39	LYS	Destabilising	Favourable	-2.3
B	PRO	39	TYR	Destabilising	Unfavourable	-1.26
B	PRO	39	ASN	Destabilising	Unfavourable	-1.29
B	PRO	39	CYS	Destabilising	Unfavourable	-0.5
B	PRO	39	GLU	Destabilising	Favourable	-1.43
B	PRO	39	ASP	Destabilising	Unfavourable	-0.31
B	PRO	39	ARG	Destabilising	Favourable	-3.15
B	PRO	39	HIS	Destabilising	Unfavourable	-2.14
B	ASP	40	GLY	Stabilising	Unfavourable	0.27
B	ASP	40	ALA	No change	Unfavourable	0
B	ASP	40	VAL	Stabilising	Unfavourable	0.27
B	ASP	40	LEU	Destabilising	Unfavourable	-1.1
B	ASP	40	ILE	Destabilising	Unfavourable	-1.02
B	ASP	40	MET	Destabilising	Unfavourable	-0.31
B	ASP	40	PRO	Stabilising	Favourable	0.11
B	ASP	40	TRP	Destabilising	Unfavourable	-0.2
B	ASP	40	SER	Destabilising	Favourable	-0.36
B	ASP	40	THR	Destabilising	Unfavourable	-0.22
B	ASP	40	PHE	Destabilising	Unfavourable	-0.87
B	ASP	40	GLN	Destabilising	Favourable	-0.66
B	ASP	40	LYS	Destabilising	Unfavourable	-0.1
B	ASP	40	TYR	Destabilising	Unfavourable	-0.71
B	ASP	40	ASN	Destabilising	Favourable	-0.47
B	ASP	40	CYS	Destabilising	Favourable	-0.44
B	ASP	40	GLU	Destabilising	Unfavourable	-0.02
B	ASP	40	ARG	Destabilising	Unfavourable	-0.04
B	ASP	40	HIS	Destabilising	Favourable	-0.08
B	GLU	41	GLY	Destabilising	Unfavourable	-0.85
B	GLU	41	ALA	Destabilising	Unfavourable	-1.41
B	GLU	41	VAL	Destabilising	Unfavourable	-0.13
B	GLU	41	LEU	Destabilising	Unfavourable	-1.38
B	GLU	41	ILE	Destabilising	Unfavourable	-0.18
B	GLU	41	MET	Destabilising	Unfavourable	-0.96
B	GLU	41	PRO	Destabilising	Unfavourable	-0.29
B	GLU	41	TRP	Stabilising	Unfavourable	0.48
B	GLU	41	SER	Stabilising	Unfavourable	1.51
B	GLU	41	THR	Stabilising	Favourable	2
B	GLU	41	PHE	Destabilising	Favourable	-0.21
B	GLU	41	GLN	Stabilising	Unfavourable	1.64
B	GLU	41	LYS	Stabilising	Unfavourable	1.72
B	GLU	41	TYR	Stabilising	Favourable	1.88
B	GLU	41	ASN	Stabilising	Favourable	3.27
B	GLU	41	CYS	Stabilising	Unfavourable	1.32
B	GLU	41	ASP	Stabilising	Favourable	1.46
B	GLU	41	ARG	Stabilising	Favourable	2.13
B	GLU	41	HIS	Stabilising	Favourable	2.04
B	GLN	42	GLY	Destabilising	Unfavourable	-1.28
B	GLN	42	ALA	Destabilising	Unfavourable	-0.42
B	GLN	42	VAL	Stabilising	Favourable	0.75
B	GLN	42	LEU	Stabilising	Favourable	1.6
B	GLN	42	ILE	Stabilising	Unfavourable	0.04
B	GLN	42	MET	Destabilising	Favourable	-0.84
B	GLN	42	PRO	Destabilising	Unfavourable	-4.51
B	GLN	42	TRP	Stabilising	Favourable	1.79
B	GLN	42	SER	Destabilising	Unfavourable	-0.66
B	GLN	42	THR	Destabilising	Favourable	-0.05
B	GLN	42	PHE	Stabilising	Favourable	1.31
B	GLN	42	LYS	Destabilising	Favourable	-3.63
B	GLN	42	TYR	Stabilising	Favourable	1.06
B	GLN	42	ASN	Destabilising	Unfavourable	-2.21
B	GLN	42	CYS	Stabilising	Favourable	4.27
B	GLN	42	GLU	Stabilising	Unfavourable	0.01
B	GLN	42	ASP	Destabilising	Unfavourable	-0.11
B	GLN	42	ARG	Stabilising	Unfavourable	0.71
B	GLN	42	HIS	Destabilising	Unfavourable	-3.22
B	ARG	43	GLY	Destabilising	Unfavourable	-2.13
B	ARG	43	ALA	Destabilising	Unfavourable	-1.48
B	ARG	43	VAL	Destabilising	Favourable	-4.55
B	ARG	43	LEU	Destabilising	Favourable	-3.34
B	ARG	43	ILE	Destabilising	Favourable	-3.53
B	ARG	43	MET	Destabilising	Unfavourable	-4.42
B	ARG	43	PRO	Stabilising	Unfavourable	0.22
B	ARG	43	TRP	Destabilising	Unfavourable	-2.21
B	ARG	43	SER	Destabilising	Unfavourable	-2.33
B	ARG	43	THR	Destabilising	Favourable	-3.61
B	ARG	43	PHE	Destabilising	Favourable	-2.04
B	ARG	43	GLN	Destabilising	Unfavourable	-2.01
B	ARG	43	LYS	Stabilising	Unfavourable	0.2
B	ARG	43	TYR	Destabilising	Favourable	-1.44
B	ARG	43	ASN	Stabilising	Unfavourable	0.11
B	ARG	43	CYS	Destabilising	Favourable	-5.43
B	ARG	43	GLU	Destabilising	Unfavourable	-0.61
B	ARG	43	ASP	Stabilising	Unfavourable	2.7
B	ARG	43	HIS	Destabilising	Unfavourable	-1.13
B	LEU	44	GLY	Destabilising	Unfavourable	-2.75
B	LEU	44	ALA	Destabilising	Unfavourable	-2.74
B	LEU	44	VAL	Destabilising	Favourable	-1.73
B	LEU	44	ILE	Destabilising	Favourable	-3.95
B	LEU	44	MET	Destabilising	Favourable	-5.93
B	LEU	44	PRO	Destabilising	Unfavourable	-6.17
B	LEU	44	TRP	Destabilising	Favourable	-2.52
B	LEU	44	SER	Destabilising	Unfavourable	-4.99
B	LEU	44	THR	Destabilising	Favourable	-4.18
B	LEU	44	PHE	Destabilising	Favourable	-3.42
B	LEU	44	GLN	Destabilising	Unfavourable	-5.81
B	LEU	44	LYS	Destabilising	Favourable	-3.89
B	LEU	44	TYR	Destabilising	Favourable	-1.8
B	LEU	44	ASN	Destabilising	Unfavourable	-4.47
B	LEU	44	CYS	Stabilising	Favourable	0.39
B	LEU	44	GLU	Destabilising	Unfavourable	-5.08
B	LEU	44	ASP	Destabilising	Unfavourable	-5.11
B	LEU	44	ARG	Destabilising	Unfavourable	-1.74
B	LEU	44	HIS	Destabilising	Favourable	-6.38
B	TYR	45	GLY	Destabilising	Unfavourable	-5.65
B	TYR	45	ALA	Destabilising	Unfavourable	-4.12
B	TYR	45	VAL	Destabilising	Favourable	-3.24
B	TYR	45	LEU	Destabilising	Unfavourable	-2.36
B	TYR	45	ILE	Destabilising	Favourable	-2.36
B	TYR	45	MET	Destabilising	Favourable	-2.75
B	TYR	45	PRO	Destabilising	Unfavourable	-4.65
B	TYR	45	TRP	Destabilising	Favourable	-1.68
B	TYR	45	SER	Destabilising	Favourable	-4.39
B	TYR	45	THR	Destabilising	Favourable	-2.46
B	TYR	45	PHE	Destabilising	Favourable	-1.51
B	TYR	45	GLN	Destabilising	Unfavourable	-2.78
B	TYR	45	LYS	Stabilising	Unfavourable	0.04
B	TYR	45	ASN	Destabilising	Unfavourable	-5.89
B	TYR	45	CYS	Destabilising	Favourable	-5.49
B	TYR	45	GLU	Stabilising	Unfavourable	0.32
B	TYR	45	ASP	Destabilising	Unfavourable	-1.22
B	TYR	45	ARG	Destabilising	Favourable	-1.48
B	TYR	45	HIS	Destabilising	Favourable	-1.38
B	LYS	46	GLY	Destabilising	Unfavourable	-6.17
B	LYS	46	ALA	Destabilising	Unfavourable	-3.83
B	LYS	46	VAL	Destabilising	Favourable	-3.9
B	LYS	46	LEU	Destabilising	Favourable	-3.95
B	LYS	46	ILE	Destabilising	Favourable	-4.06
B	LYS	46	MET	Destabilising	Unfavourable	-4.78
B	LYS	46	PRO	Destabilising	Unfavourable	-3.98
B	LYS	46	TRP	Destabilising	Unfavourable	-2.2
B	LYS	46	SER	Destabilising	Unfavourable	-3.01
B	LYS	46	THR	Destabilising	Unfavourable	-3.79
B	LYS	46	PHE	Destabilising	Favourable	-2.75
B	LYS	46	GLN	Destabilising	Unfavourable	-2.46
B	LYS	46	TYR	Destabilising	Favourable	-1.28
B	LYS	46	ASN	Destabilising	Favourable	-3.06
B	LYS	46	CYS	Destabilising	Favourable	-5.49
B	LYS	46	GLU	Destabilising	Unfavourable	-3.79
B	LYS	46	ASP	Destabilising	Favourable	-3.73
B	LYS	46	ARG	Destabilising	Unfavourable	-1.93
B	LYS	46	HIS	Destabilising	Favourable	-2.85
B	ASP	47	GLY	Destabilising	Favourable	-1.45
B	ASP	47	ALA	Destabilising	Unfavourable	-0.62
B	ASP	47	VAL	Stabilising	Unfavourable	2.86
B	ASP	47	LEU	Destabilising	Unfavourable	-2.52
B	ASP	47	ILE	Destabilising	Unfavourable	-1.41
B	ASP	47	MET	Destabilising	Unfavourable	-5.28
B	ASP	47	PRO	Stabilising	Unfavourable	1.39
B	ASP	47	TRP	Stabilising	Unfavourable	4.24
B	ASP	47	SER	Destabilising	Unfavourable	-0.77
B	ASP	47	THR	Destabilising	Unfavourable	-2.16
B	ASP	47	PHE	Destabilising	Unfavourable	-0.18
B	ASP	47	GLN	Stabilising	Unfavourable	0.1
B	ASP	47	LYS	Stabilising	Unfavourable	0.68
B	ASP	47	TYR	Destabilising	Unfavourable	-3.28
B	ASP	47	ASN	Destabilising	Unfavourable	-0.68
B	ASP	47	CYS	Stabilising	Unfavourable	0.91
B	ASP	47	GLU	Stabilising	Unfavourable	0.26
B	ASP	47	ARG	Stabilising	Unfavourable	0.92
B	ASP	47	HIS	Destabilising	Unfavourable	-2.93
B	ASP	48	GLY	Stabilising	Unfavourable	0.62
B	ASP	48	ALA	Stabilising	Unfavourable	0.15
B	ASP	48	VAL	Stabilising	Unfavourable	1.07
B	ASP	48	LEU	No change	Unfavourable	0
B	ASP	48	ILE	Stabilising	Unfavourable	0.42
B	ASP	48	MET	Destabilising	Unfavourable	-4.46
B	ASP	48	PRO	Stabilising	Unfavourable	1.08
B	ASP	48	TRP	Destabilising	Unfavourable	-2.79
B	ASP	48	SER	Destabilising	Unfavourable	-1.7
B	ASP	48	THR	Destabilising	Favourable	-0.18
B	ASP	48	PHE	Destabilising	Favourable	-3.07
B	ASP	48	GLN	Stabilising	Favourable	0.11
B	ASP	48	LYS	Stabilising	Unfavourable	0.13
B	ASP	48	TYR	Destabilising	Favourable	-4.92
B	ASP	48	ASN	Stabilising	Favourable	0.04
B	ASP	48	CYS	Destabilising	Unfavourable	-9.1
B	ASP	48	GLU	Stabilising	Unfavourable	0.59
B	ASP	48	ARG	Destabilising	Unfavourable	-0.17
B	ASP	48	HIS	Stabilising	Favourable	0.76
B	GLN	49	GLY	Destabilising	Unfavourable	-3.01
B	GLN	49	ALA	Destabilising	Unfavourable	-0.71
B	GLN	49	VAL	Stabilising	Favourable	1.17
B	GLN	49	LEU	Destabilising	Favourable	-2.91
B	GLN	49	ILE	Destabilising	Favourable	-1.38
B	GLN	49	MET	Destabilising	Unfavourable	-1.64
B	GLN	49	PRO	Destabilising	Unfavourable	-2.31
B	GLN	49	TRP	Stabilising	Favourable	2
B	GLN	49	SER	Stabilising	Unfavourable	0.86
B	GLN	49	THR	Stabilising	Favourable	1.9
B	GLN	49	PHE	Destabilising	Favourable	-1.48
B	GLN	49	LYS	Destabilising	Favourable	-0.59
B	GLN	49	TYR	Stabilising	Favourable	0.55
B	GLN	49	ASN	Stabilising	Unfavourable	1.1
B	GLN	49	CYS	Destabilising	Favourable	-1.11
B	GLN	49	GLU	Destabilising	Unfavourable	-0.35
B	GLN	49	ASP	Stabilising	Favourable	0.63
B	GLN	49	ARG	Destabilising	Unfavourable	-0.36
B	GLN	49	HIS	Destabilising	Unfavourable	-0.48
B	LEU	50	GLY	Destabilising	Unfavourable	-4.18
B	LEU	50	ALA	Destabilising	Unfavourable	-2.33
B	LEU	50	VAL	Destabilising	Favourable	-0.86
B	LEU	50	ILE	Destabilising	Favourable	-3.01
B	LEU	50	MET	Destabilising	Unfavourable	-3.65
B	LEU	50	PRO	Destabilising	Favourable	-0.83
B	LEU	50	TRP	Destabilising	Favourable	-3.58
B	LEU	50	SER	Destabilising	Unfavourable	-0.02
B	LEU	50	THR	Stabilising	Unfavourable	0.39
B	LEU	50	PHE	Destabilising	Unfavourable	-2.65
B	LEU	50	GLN	Stabilising	Unfavourable	0.36
B	LEU	50	LYS	Destabilising	Favourable	-2.31
B	LEU	50	TYR	Destabilising	Unfavourable	-2.4
B	LEU	50	ASN	Destabilising	Unfavourable	-1
B	LEU	50	CYS	Destabilising	Favourable	-2.77
B	LEU	50	GLU	Destabilising	Unfavourable	-1.95
B	LEU	50	ASP	Destabilising	Unfavourable	-2.62
B	LEU	50	ARG	Destabilising	Unfavourable	-2.02
B	LEU	50	HIS	Destabilising	Unfavourable	-0.19
B	LEU	51	GLY	Destabilising	Unfavourable	-2.64
B	LEU	51	ALA	Destabilising	Unfavourable	-1.38
B	LEU	51	VAL	Destabilising	Favourable	-2.12
B	LEU	51	ILE	Destabilising	Favourable	-0.44
B	LEU	51	MET	Destabilising	Favourable	-0.27
B	LEU	51	PRO	Stabilising	Unfavourable	0.26
B	LEU	51	TRP	Destabilising	Favourable	-4.45
B	LEU	51	SER	Destabilising	Unfavourable	-0.01
B	LEU	51	THR	Destabilising	Favourable	-1.12
B	LEU	51	PHE	Destabilising	Favourable	-0.02
B	LEU	51	GLN	Stabilising	Favourable	0.31
B	LEU	51	LYS	Destabilising	Favourable	-1.07
B	LEU	51	TYR	Destabilising	Favourable	-1.1
B	LEU	51	ASN	Destabilising	Unfavourable	-1.14
B	LEU	51	CYS	Destabilising	Favourable	-0.05
B	LEU	51	GLU	Stabilising	Unfavourable	2.08
B	LEU	51	ASP	Destabilising	Unfavourable	-0.06
B	LEU	51	ARG	Destabilising	Unfavourable	-1.58
B	LEU	51	HIS	Destabilising	Unfavourable	-0.29
B	ASP	52	GLY	Destabilising	Unfavourable	-1.52
B	ASP	52	ALA	Destabilising	Unfavourable	-1.16
B	ASP	52	VAL	Destabilising	Favourable	-1.7
B	ASP	52	LEU	Destabilising	Favourable	-1.56
B	ASP	52	ILE	Destabilising	Favourable	-1.79
B	ASP	52	MET	Destabilising	Favourable	-0.63
B	ASP	52	PRO	Destabilising	Favourable	-1.49
B	ASP	52	TRP	Destabilising	Favourable	-1.74
B	ASP	52	SER	Destabilising	Unfavourable	-0.93
B	ASP	52	THR	Destabilising	Unfavourable	-1.09
B	ASP	52	PHE	Destabilising	Favourable	-1.97
B	ASP	52	GLN	Destabilising	Unfavourable	-1.62
B	ASP	52	LYS	Destabilising	Favourable	-1.67
B	ASP	52	TYR	Destabilising	Unfavourable	-1.92
B	ASP	52	ASN	Destabilising	Unfavourable	-1.41
B	ASP	52	CYS	Destabilising	Favourable	-2.69
B	ASP	52	GLU	Destabilising	Unfavourable	-0.25
B	ASP	52	ARG	Destabilising	Favourable	-2.29
B	ASP	52	HIS	Destabilising	Unfavourable	-1.5
B	ASP	53	GLY	Destabilising	Unfavourable	-1.52
B	ASP	53	ALA	Destabilising	Favourable	-1.53
B	ASP	53	VAL	Destabilising	Unfavourable	-1.63
B	ASP	53	LEU	Destabilising	Unfavourable	-1.84
B	ASP	53	ILE	Destabilising	Unfavourable	-0.89
B	ASP	53	MET	Destabilising	Unfavourable	-1.65
B	ASP	53	PRO	Destabilising	Favourable	-1.75
B	ASP	53	TRP	Destabilising	Favourable	-2.75
B	ASP	53	SER	Destabilising	Unfavourable	-0.77
B	ASP	53	THR	Destabilising	Unfavourable	-1.51
B	ASP	53	PHE	Destabilising	Unfavourable	-2.14
B	ASP	53	GLN	Destabilising	Favourable	-1.35
B	ASP	53	LYS	Destabilising	Favourable	-1.27
B	ASP	53	TYR	Destabilising	Unfavourable	-2.22
B	ASP	53	ASN	Destabilising	Unfavourable	-1.26
B	ASP	53	CYS	Destabilising	Unfavourable	-2.15
B	ASP	53	GLU	Destabilising	Favourable	-0.38
B	ASP	53	ARG	Destabilising	Favourable	-1.71
B	ASP	53	HIS	Destabilising	Unfavourable	-1.68
B	GLY	54	ALA	Destabilising	Favourable	-0.75
B	GLY	54	VAL	Destabilising	Unfavourable	-0.31
B	GLY	54	LEU	Destabilising	Favourable	-1.19
B	GLY	54	ILE	Stabilising	Unfavourable	0.59
B	GLY	54	MET	Destabilising	Favourable	-2.76
B	GLY	54	PRO	Stabilising	Unfavourable	1
B	GLY	54	TRP	Stabilising	Favourable	4.56
B	GLY	54	SER	Destabilising	Favourable	-1.91
B	GLY	54	THR	Destabilising	Favourable	-1.3
B	GLY	54	PHE	Destabilising	Unfavourable	-3.24
B	GLY	54	GLN	Destabilising	Favourable	-1.59
B	GLY	54	LYS	Destabilising	Favourable	-0.16
B	GLY	54	TYR	Destabilising	Unfavourable	-3.2
B	GLY	54	ASN	Stabilising	Favourable	0.2
B	GLY	54	CYS	Destabilising	Favourable	-1.15
B	GLY	54	GLU	Stabilising	Favourable	0.46
B	GLY	54	ASP	Destabilising	Favourable	-0.47
B	GLY	54	ARG	Destabilising	Unfavourable	-0.57
B	GLY	54	HIS	Destabilising	Favourable	-0.77
B	LYS	55	GLY	Destabilising	Unfavourable	-0.5
B	LYS	55	ALA	Stabilising	Favourable	0.09
B	LYS	55	VAL	Stabilising	Unfavourable	0.66
B	LYS	55	LEU	Stabilising	Favourable	0.98
B	LYS	55	ILE	Stabilising	Unfavourable	0.53
B	LYS	55	MET	Destabilising	Favourable	-0.24
B	LYS	55	PRO	Stabilising	Favourable	1.26
B	LYS	55	TRP	Stabilising	Favourable	0.81
B	LYS	55	SER	Stabilising	Favourable	0.74
B	LYS	55	THR	Stabilising	Unfavourable	0.02
B	LYS	55	PHE	Stabilising	Favourable	1.48
B	LYS	55	GLN	Destabilising	Unfavourable	-0.17
B	LYS	55	TYR	Stabilising	Favourable	0.24
B	LYS	55	ASN	Stabilising	Unfavourable	0.4
B	LYS	55	CYS	Stabilising	Favourable	1.22
B	LYS	55	GLU	Stabilising	Unfavourable	0.43
B	LYS	55	ASP	Stabilising	Unfavourable	0.53
B	LYS	55	ARG	Destabilising	Unfavourable	-0.25
B	LYS	55	HIS	Stabilising	Unfavourable	0.08
B	THR	56	GLY	Destabilising	Unfavourable	-1.31
B	THR	56	ALA	Stabilising	Unfavourable	0.05
B	THR	56	VAL	Stabilising	Unfavourable	0.65
B	THR	56	LEU	Destabilising	Unfavourable	-1.34
B	THR	56	ILE	Stabilising	Unfavourable	0.63
B	THR	56	MET	Destabilising	Unfavourable	-0.19
B	THR	56	PRO	Stabilising	Favourable	1.45
B	THR	56	TRP	Stabilising	Unfavourable	2.11
B	THR	56	SER	Destabilising	Favourable	-0.71
B	THR	56	PHE	Stabilising	Unfavourable	0.32
B	THR	56	GLN	Stabilising	Unfavourable	0.29
B	THR	56	LYS	Stabilising	Unfavourable	2.01
B	THR	56	TYR	Stabilising	Unfavourable	1.36
B	THR	56	ASN	Stabilising	Unfavourable	1.63
B	THR	56	CYS	Destabilising	Favourable	-1.26
B	THR	56	GLU	Stabilising	Unfavourable	1.66
B	THR	56	ASP	Stabilising	Unfavourable	2.08
B	THR	56	ARG	Stabilising	Unfavourable	2.31
B	THR	56	HIS	Stabilising	Unfavourable	1.54
B	LEU	57	GLY	Destabilising	Unfavourable	-4.05
B	LEU	57	ALA	Destabilising	Favourable	-2.85
B	LEU	57	VAL	Destabilising	Unfavourable	-2.54
B	LEU	57	ILE	Destabilising	Unfavourable	-0.09
B	LEU	57	MET	Destabilising	Favourable	-1.16
B	LEU	57	PRO	Destabilising	Favourable	-1.86
B	LEU	57	TRP	Destabilising	Unfavourable	-3.6
B	LEU	57	SER	Destabilising	Unfavourable	-4.4
B	LEU	57	THR	Destabilising	Unfavourable	-3.39
B	LEU	57	PHE	Destabilising	Unfavourable	-1.5
B	LEU	57	GLN	Destabilising	Favourable	-3.09
B	LEU	57	LYS	Destabilising	Favourable	-3.14
B	LEU	57	TYR	Destabilising	Unfavourable	-2.77
B	LEU	57	ASN	Destabilising	Unfavourable	-2.87
B	LEU	57	CYS	Destabilising	Unfavourable	-5.17
B	LEU	57	GLU	Destabilising	Favourable	-0.4
B	LEU	57	ASP	Destabilising	Unfavourable	-4.26
B	LEU	57	ARG	Destabilising	Favourable	-1.77
B	LEU	57	HIS	Destabilising	Unfavourable	-1.4
B	GLY	58	ALA	Destabilising	Favourable	-0.5
B	GLY	58	VAL	Destabilising	Favourable	-0.16
B	GLY	58	LEU	Destabilising	Favourable	-1.08
B	GLY	58	ILE	Destabilising	Favourable	-0.13
B	GLY	58	MET	Destabilising	Favourable	-0.66
B	GLY	58	PRO	Destabilising	Unfavourable	-0.45
B	GLY	58	TRP	Destabilising	Favourable	-1.04
B	GLY	58	SER	Destabilising	Unfavourable	-0.28
B	GLY	58	THR	Destabilising	Unfavourable	-0.31
B	GLY	58	PHE	Destabilising	Favourable	-0.65
B	GLY	58	GLN	Destabilising	Favourable	-0.56
B	GLY	58	LYS	Destabilising	Favourable	-1.37
B	GLY	58	TYR	Destabilising	Unfavourable	-0.65
B	GLY	58	ASN	Destabilising	Unfavourable	-0.68
B	GLY	58	CYS	Destabilising	Unfavourable	-0.51
B	GLY	58	GLU	Destabilising	Favourable	-0.43
B	GLY	58	ASP	Destabilising	Unfavourable	-0.37
B	GLY	58	ARG	Destabilising	Favourable	-0.48
B	GLY	58	HIS	Destabilising	Unfavourable	-0.69
B	GLU	59	GLY	Destabilising	Unfavourable	-1.36
B	GLU	59	ALA	Destabilising	Favourable	-0.28
B	GLU	59	VAL	Stabilising	Unfavourable	0.26
B	GLU	59	LEU	Destabilising	Unfavourable	-0.71
B	GLU	59	ILE	Destabilising	Unfavourable	-1.71
B	GLU	59	MET	Destabilising	Unfavourable	-1.39
B	GLU	59	PRO	Destabilising	Favourable	-1.07
B	GLU	59	TRP	Destabilising	Favourable	-1.72
B	GLU	59	SER	Destabilising	Favourable	-0.91
B	GLU	59	THR	Destabilising	Unfavourable	-0.13
B	GLU	59	PHE	Destabilising	Unfavourable	-2.82
B	GLU	59	GLN	Destabilising	Favourable	-0.27
B	GLU	59	LYS	Destabilising	Favourable	-0.11
B	GLU	59	TYR	Destabilising	Unfavourable	-3.14
B	GLU	59	ASN	Destabilising	Unfavourable	-0.26
B	GLU	59	CYS	Stabilising	Unfavourable	4.37
B	GLU	59	ASP	Destabilising	Favourable	-1.44
B	GLU	59	ARG	Destabilising	Favourable	-0.54
B	GLU	59	HIS	Destabilising	Unfavourable	-0.58
B	CYS	60	GLY	Stabilising	Unfavourable	2.99
B	CYS	60	ALA	Stabilising	Favourable	3.24
B	CYS	60	VAL	Stabilising	Unfavourable	2.89
B	CYS	60	LEU	Stabilising	Favourable	2.9
B	CYS	60	ILE	Stabilising	Unfavourable	3.88
B	CYS	60	MET	Stabilising	Favourable	2.59
B	CYS	60	PRO	Stabilising	Unfavourable	4.35
B	CYS	60	TRP	Stabilising	Unfavourable	3.05
B	CYS	60	SER	Stabilising	Favourable	2.13
B	CYS	60	THR	Stabilising	Favourable	3.8
B	CYS	60	PHE	Stabilising	Unfavourable	4.01
B	CYS	60	GLN	Stabilising	Favourable	1.9
B	CYS	60	LYS	Stabilising	Favourable	4.44
B	CYS	60	TYR	Stabilising	Unfavourable	3.25
B	CYS	60	ASN	Stabilising	Favourable	3.54
B	CYS	60	GLU	Stabilising	Favourable	4.16
B	CYS	60	ASP	Stabilising	Favourable	4.65
B	CYS	60	ARG	Stabilising	No change	0.95
B	CYS	60	HIS	Stabilising	Favourable	4.08
B	GLY	61	ALA	Destabilising	Unfavourable	-3.19
B	GLY	61	VAL	Destabilising	Unfavourable	-3.09
B	GLY	61	LEU	Destabilising	Unfavourable	-3.64
B	GLY	61	ILE	Destabilising	Unfavourable	-2.41
B	GLY	61	MET	Destabilising	Unfavourable	-1.61
B	GLY	61	PRO	Destabilising	Unfavourable	-2.96
B	GLY	61	TRP	Destabilising	Unfavourable	-4.16
B	GLY	61	SER	Destabilising	Unfavourable	-2.72
B	GLY	61	THR	Destabilising	Unfavourable	-3.29
B	GLY	61	PHE	Destabilising	Unfavourable	-3.36
B	GLY	61	GLN	Destabilising	Unfavourable	-2.14
B	GLY	61	LYS	Destabilising	Unfavourable	-2.91
B	GLY	61	TYR	Destabilising	Unfavourable	-3.26
B	GLY	61	ASN	Destabilising	Unfavourable	-2.62
B	GLY	61	CYS	Destabilising	Unfavourable	-2.15
B	GLY	61	GLU	Destabilising	Unfavourable	-0.81
B	GLY	61	ASP	Destabilising	Unfavourable	-1.98
B	GLY	61	ARG	Destabilising	Unfavourable	-3.43
B	GLY	61	HIS	Destabilising	Unfavourable	-1.81
B	PHE	62	GLY	Destabilising	Unfavourable	-1.64
B	PHE	62	ALA	Destabilising	Unfavourable	-2.23
B	PHE	62	VAL	Destabilising	Favourable	-1.27
B	PHE	62	LEU	Destabilising	Favourable	-0.85
B	PHE	62	ILE	Destabilising	Favourable	-1.42
B	PHE	62	MET	Destabilising	Favourable	-2.3
B	PHE	62	PRO	Destabilising	Unfavourable	-3.09
B	PHE	62	TRP	Destabilising	Favourable	-2.35
B	PHE	62	SER	Destabilising	Unfavourable	-2.64
B	PHE	62	THR	Destabilising	Unfavourable	-0.81
B	PHE	62	GLN	Destabilising	Favourable	-1.5
B	PHE	62	LYS	Destabilising	Favourable	-0.51
B	PHE	62	TYR	Destabilising	Favourable	-1.76
B	PHE	62	ASN	Destabilising	Unfavourable	-3.33
B	PHE	62	CYS	Destabilising	Favourable	-4.37
B	PHE	62	GLU	Destabilising	Unfavourable	-2.22
B	PHE	62	ASP	Destabilising	Unfavourable	-6.28
B	PHE	62	ARG	Destabilising	Favourable	-3.13
B	PHE	62	HIS	Destabilising	Favourable	-0.85
B	THR	63	GLY	Destabilising	Unfavourable	-1.44
B	THR	63	ALA	Destabilising	Unfavourable	-1.17
B	THR	63	VAL	Stabilising	Favourable	0.41
B	THR	63	LEU	Stabilising	Unfavourable	0.22
B	THR	63	ILE	Destabilising	Favourable	-0.73
B	THR	63	MET	Destabilising	Favourable	-1.45
B	THR	63	PRO	Destabilising	Unfavourable	-2.09
B	THR	63	TRP	Destabilising	Favourable	-0.45
B	THR	63	SER	Destabilising	Favourable	-0.6
B	THR	63	PHE	Destabilising	Favourable	-0.11
B	THR	63	GLN	Destabilising	Favourable	-1.3
B	THR	63	LYS	Destabilising	Unfavourable	-1.42
B	THR	63	TYR	Destabilising	Favourable	-0.56
B	THR	63	ASN	Destabilising	Unfavourable	-1.32
B	THR	63	CYS	Stabilising	Unfavourable	0.68
B	THR	63	GLU	Destabilising	Unfavourable	-1.04
B	THR	63	ASP	Destabilising	Unfavourable	-0.15
B	THR	63	ARG	Destabilising	Favourable	-0.61
B	THR	63	HIS	Destabilising	Favourable	-1.64
B	SER	64	GLY	Destabilising	Unfavourable	-2.83
B	SER	64	ALA	Destabilising	Favourable	-2.88
B	SER	64	VAL	Destabilising	Unfavourable	-1.31
B	SER	64	LEU	Destabilising	Unfavourable	-1.79
B	SER	64	ILE	Destabilising	Unfavourable	-0.8
B	SER	64	MET	Destabilising	Favourable	-2.96
B	SER	64	PRO	Destabilising	Favourable	-0.79
B	SER	64	TRP	Destabilising	Favourable	-0.4
B	SER	64	THR	Destabilising	Unfavourable	-1.17
B	SER	64	PHE	Stabilising	Unfavourable	1.09
B	SER	64	GLN	Destabilising	Favourable	-0.81
B	SER	64	LYS	Destabilising	Favourable	-3.12
B	SER	64	TYR	Destabilising	Unfavourable	-0.87
B	SER	64	ASN	Destabilising	Unfavourable	-2.3
B	SER	64	CYS	Destabilising	Unfavourable	-0.74
B	SER	64	GLU	Destabilising	Favourable	-1.21
B	SER	64	ASP	Destabilising	Unfavourable	-1.94
B	SER	64	ARG	Destabilising	Favourable	-2.64
B	SER	64	HIS	Destabilising	Unfavourable	-0.66
B	GLN	65	GLY	Destabilising	Unfavourable	-2.59
B	GLN	65	ALA	Destabilising	Favourable	-4.44
B	GLN	65	VAL	Destabilising	Unfavourable	-2.48
B	GLN	65	LEU	Destabilising	Unfavourable	-4.47
B	GLN	65	ILE	Destabilising	Unfavourable	-7.56
B	GLN	65	MET	Destabilising	Favourable	-4.93
B	GLN	65	PRO	Destabilising	Favourable	-0.73
B	GLN	65	TRP	Destabilising	Favourable	-14.71
B	GLN	65	SER	Destabilising	Favourable	-1.23
B	GLN	65	THR	Stabilising	Unfavourable	0.06
B	GLN	65	PHE	Destabilising	Unfavourable	-2.74
B	GLN	65	LYS	Stabilising	Favourable	0.58
B	GLN	65	TYR	Destabilising	Unfavourable	-0.9
B	GLN	65	ASN	Stabilising	Unfavourable	0.8
B	GLN	65	CYS	Stabilising	Unfavourable	1.78
B	GLN	65	GLU	Stabilising	Favourable	0.81
B	GLN	65	ASP	Stabilising	Favourable	0.29
B	GLN	65	ARG	Destabilising	Favourable	-0.34
B	GLN	65	HIS	Stabilising	Unfavourable	0.22
B	THR	66	GLY	Destabilising	Unfavourable	-0.15
B	THR	66	ALA	Destabilising	Unfavourable	-0.17
B	THR	66	VAL	Destabilising	Favourable	-0.03
B	THR	66	LEU	Stabilising	Favourable	0.02
B	THR	66	ILE	Stabilising	Favourable	1.73
B	THR	66	MET	Destabilising	Unfavourable	-0.42
B	THR	66	PRO	Destabilising	Unfavourable	-1.03
B	THR	66	TRP	Destabilising	Favourable	-2.05
B	THR	66	SER	Destabilising	Unfavourable	-0.03
B	THR	66	PHE	Destabilising	Unfavourable	-0.51
B	THR	66	GLN	Destabilising	Favourable	-0.03
B	THR	66	LYS	Stabilising	Favourable	0.7
B	THR	66	TYR	Destabilising	Favourable	-0.75
B	THR	66	ASN	Stabilising	Unfavourable	0.08
B	THR	66	CYS	Stabilising	Favourable	0.23
B	THR	66	GLU	Destabilising	Favourable	-0.26
B	THR	66	ASP	Destabilising	Unfavourable	-0.02
B	THR	66	ARG	Destabilising	Favourable	-0.21
B	THR	66	HIS	Destabilising	Favourable	-0.35
B	ALA	67	GLY	Stabilising	Unfavourable	1.54
B	ALA	67	VAL	Stabilising	Unfavourable	1.22
B	ALA	67	LEU	Stabilising	Unfavourable	1.49
B	ALA	67	ILE	Stabilising	Unfavourable	2.41
B	ALA	67	MET	Stabilising	Favourable	4.44
B	ALA	67	PRO	Stabilising	Unfavourable	4.66
B	ALA	67	TRP	Destabilising	Favourable	-0.21
B	ALA	67	SER	Destabilising	Unfavourable	-0.19
B	ALA	67	THR	Stabilising	Unfavourable	3.06
B	ALA	67	PHE	Stabilising	Favourable	3.82
B	ALA	67	GLN	Stabilising	Unfavourable	2.75
B	ALA	67	LYS	Stabilising	Unfavourable	9.48
B	ALA	67	TYR	Stabilising	Favourable	3.76
B	ALA	67	ASN	Stabilising	Favourable	3.27
B	ALA	67	CYS	Destabilising	Unfavourable	-4.94
B	ALA	67	GLU	Stabilising	Unfavourable	5.69
B	ALA	67	ASP	Stabilising	Favourable	5.09
B	ALA	67	ARG	Stabilising	Unfavourable	4.42
B	ALA	67	HIS	Stabilising	Favourable	4.26
B	ARG	68	GLY	Destabilising	Unfavourable	-1.24
B	ARG	68	ALA	Destabilising	Unfavourable	-1.72
B	ARG	68	VAL	Destabilising	Unfavourable	-2.86
B	ARG	68	LEU	Stabilising	Favourable	0.15
B	ARG	68	ILE	Destabilising	Unfavourable	-2.59
B	ARG	68	MET	Stabilising	Favourable	1.05
B	ARG	68	PRO	Destabilising	Unfavourable	-1.83
B	ARG	68	TRP	Stabilising	Favourable	0.03
B	ARG	68	SER	Destabilising	Favourable	-3.06
B	ARG	68	THR	Destabilising	Favourable	-4.25
B	ARG	68	PHE	Stabilising	Favourable	0.74
B	ARG	68	GLN	Destabilising	Favourable	-0.95
B	ARG	68	LYS	Destabilising	Favourable	-3.61
B	ARG	68	TYR	Stabilising	Favourable	0.82
B	ARG	68	ASN	Destabilising	Unfavourable	-1.09
B	ARG	68	CYS	Stabilising	Favourable	0.56
B	ARG	68	GLU	Destabilising	Unfavourable	-2.79
B	ARG	68	ASP	Destabilising	Unfavourable	-0.54
B	ARG	68	HIS	Destabilising	Unfavourable	-0.74
B	PRO	69	GLY	Destabilising	Unfavourable	-4.4
B	PRO	69	ALA	Destabilising	Favourable	-1.95
B	PRO	69	VAL	Stabilising	Unfavourable	0.68
B	PRO	69	LEU	Stabilising	Favourable	1.65
B	PRO	69	ILE	Stabilising	Unfavourable	0.04
B	PRO	69	MET	Destabilising	Unfavourable	-0.98
B	PRO	69	TRP	Destabilising	Favourable	-3.86
B	PRO	69	SER	Destabilising	Unfavourable	-1.89
B	PRO	69	THR	Destabilising	Unfavourable	-2.75
B	PRO	69	PHE	Destabilising	Favourable	-2.22
B	PRO	69	GLN	Destabilising	Unfavourable	-5.95
B	PRO	69	LYS	Stabilising	Favourable	0.57
B	PRO	69	TYR	Destabilising	Favourable	-1.32
B	PRO	69	ASN	Destabilising	Unfavourable	-1.6
B	PRO	69	CYS	Destabilising	Unfavourable	-3.79
B	PRO	69	GLU	Destabilising	Favourable	-2.88
B	PRO	69	ASP	Destabilising	Unfavourable	-3.79
B	PRO	69	ARG	Destabilising	Favourable	-3.35
B	PRO	69	HIS	Destabilising	Unfavourable	-2.54
B	GLN	70	GLY	Destabilising	Unfavourable	-0.4
B	GLN	70	ALA	Stabilising	Favourable	0.79
B	GLN	70	VAL	Destabilising	Unfavourable	-0.32
B	GLN	70	LEU	Destabilising	Favourable	-0.54
B	GLN	70	ILE	Destabilising	Unfavourable	-2.75
B	GLN	70	MET	Destabilising	Favourable	-0.57
B	GLN	70	PRO	Stabilising	Unfavourable	3
B	GLN	70	TRP	Destabilising	Favourable	-3.31
B	GLN	70	SER	Stabilising	Favourable	0.49
B	GLN	70	THR	Stabilising	Favourable	1.62
B	GLN	70	PHE	Stabilising	Unfavourable	2.05
B	GLN	70	LYS	Stabilising	Favourable	7.94
B	GLN	70	TYR	Destabilising	Unfavourable	-2.15
B	GLN	70	ASN	Stabilising	Favourable	2.66
B	GLN	70	CYS	Destabilising	Unfavourable	-2.35
B	GLN	70	GLU	Stabilising	Favourable	2.67
B	GLN	70	ASP	Destabilising	Favourable	-0.55
B	GLN	70	ARG	Stabilising	Unfavourable	2.31
B	GLN	70	HIS	Stabilising	Favourable	4.87
B	ALA	71	GLY	Destabilising	Unfavourable	-5.87
B	ALA	71	VAL	Destabilising	Unfavourable	-4.64
B	ALA	71	LEU	Destabilising	Unfavourable	-7.07
B	ALA	71	ILE	Destabilising	Unfavourable	-9.68
B	ALA	71	MET	Destabilising	Unfavourable	-4.38
B	ALA	71	PRO	Destabilising	Unfavourable	-6.45
B	ALA	71	TRP	Destabilising	Favourable	-2.22
B	ALA	71	SER	Destabilising	Unfavourable	-0.1
B	ALA	71	THR	Destabilising	Unfavourable	-1.27
B	ALA	71	PHE	Destabilising	Unfavourable	-3
B	ALA	71	GLN	Destabilising	Unfavourable	-2.65
B	ALA	71	LYS	Destabilising	Unfavourable	-5.09
B	ALA	71	TYR	Destabilising	Unfavourable	-0.76
B	ALA	71	ASN	Destabilising	Favourable	-1.79
B	ALA	71	CYS	Destabilising	Favourable	-6.2
B	ALA	71	GLU	Destabilising	Unfavourable	-5.29
B	ALA	71	ASP	Destabilising	Favourable	-2.95
B	ALA	71	ARG	Destabilising	Unfavourable	-1.86
B	ALA	71	HIS	Destabilising	Favourable	-2.79
B	PRO	72	GLY	Destabilising	Unfavourable	-6.9
B	PRO	72	ALA	Destabilising	Favourable	-7.26
B	PRO	72	VAL	Destabilising	Unfavourable	-5.96
B	PRO	72	LEU	Destabilising	Unfavourable	-6.27
B	PRO	72	ILE	Destabilising	Unfavourable	-6.46
B	PRO	72	MET	Destabilising	Unfavourable	-3.2
B	PRO	72	TRP	Destabilising	Unfavourable	-10.47
B	PRO	72	SER	Destabilising	Favourable	-5.81
B	PRO	72	THR	Destabilising	Unfavourable	-5.08
B	PRO	72	PHE	Destabilising	Unfavourable	-7.45
B	PRO	72	GLN	Destabilising	Unfavourable	-0.53
B	PRO	72	LYS	Stabilising	Unfavourable	3.27
B	PRO	72	TYR	Destabilising	Unfavourable	-7.4
B	PRO	72	ASN	Destabilising	Unfavourable	-5
B	PRO	72	CYS	Destabilising	Unfavourable	-15.76
B	PRO	72	GLU	Destabilising	Unfavourable	-2.21
B	PRO	72	ASP	Destabilising	Unfavourable	-6.3
B	PRO	72	ARG	Destabilising	Unfavourable	-3.77
B	PRO	72	HIS	Destabilising	Unfavourable	-3.44
B	ALA	73	GLY	No change	Unfavourable	0
B	ALA	73	VAL	Destabilising	Unfavourable	-2.33
B	ALA	73	LEU	Destabilising	Favourable	-2.81
B	ALA	73	ILE	Destabilising	Unfavourable	-2.59
B	ALA	73	MET	Destabilising	Favourable	-2.89
B	ALA	73	PRO	Stabilising	Favourable	2.28
B	ALA	73	TRP	Stabilising	Favourable	1.84
B	ALA	73	SER	Destabilising	Favourable	-0.92
B	ALA	73	THR	Destabilising	Unfavourable	-1.62
B	ALA	73	PHE	Destabilising	Favourable	-0.4
B	ALA	73	GLN	Destabilising	Favourable	-1.58
B	ALA	73	LYS	Destabilising	Favourable	-1.65
B	ALA	73	TYR	Stabilising	Favourable	0.32
B	ALA	73	ASN	Stabilising	Unfavourable	0.26
B	ALA	73	CYS	Destabilising	Favourable	-5.51
B	ALA	73	GLU	Stabilising	Unfavourable	3.6
B	ALA	73	ASP	Stabilising	Unfavourable	1.11
B	ALA	73	ARG	Stabilising	Favourable	1.7
B	ALA	73	HIS	Stabilising	Favourable	2.56
B	THR	74	GLY	Destabilising	Unfavourable	-4.9
B	THR	74	ALA	Destabilising	Unfavourable	-2.36
B	THR	74	VAL	Destabilising	Favourable	-2.28
B	THR	74	LEU	Destabilising	Favourable	-4.61
B	THR	74	ILE	Destabilising	Favourable	-2.11
B	THR	74	MET	Destabilising	Unfavourable	-2.63
B	THR	74	PRO	Destabilising	Unfavourable	-2.01
B	THR	74	TRP	Destabilising	Favourable	-1.69
B	THR	74	SER	Destabilising	Unfavourable	-1.91
B	THR	74	PHE	Destabilising	Favourable	-4.74
B	THR	74	GLN	Destabilising	Favourable	-0.38
B	THR	74	LYS	Destabilising	Favourable	-2.56
B	THR	74	TYR	Destabilising	Favourable	-1.08
B	THR	74	ASN	Destabilising	Unfavourable	-2.61
B	THR	74	CYS	Stabilising	Favourable	1.38
B	THR	74	GLU	Destabilising	Unfavourable	-3.31
B	THR	74	ASP	Destabilising	Unfavourable	-3.87
B	THR	74	ARG	Destabilising	Favourable	-0.78
B	THR	74	HIS	Destabilising	Unfavourable	-3.11
B	VAL	75	GLY	Destabilising	Unfavourable	-8.15
B	VAL	75	ALA	Destabilising	Unfavourable	-7.08
B	VAL	75	LEU	Destabilising	Favourable	-3.42
B	VAL	75	ILE	Destabilising	Favourable	-3.16
B	VAL	75	MET	Destabilising	Unfavourable	-5.85
B	VAL	75	PRO	Destabilising	Unfavourable	-7.99
B	VAL	75	TRP	Destabilising	Unfavourable	-3.51
B	VAL	75	SER	Destabilising	Unfavourable	-7.54
B	VAL	75	THR	Destabilising	Favourable	-4.89
B	VAL	75	PHE	Destabilising	Favourable	-5.11
B	VAL	75	GLN	Destabilising	Unfavourable	-6.23
B	VAL	75	LYS	Destabilising	Unfavourable	-8.58
B	VAL	75	TYR	Destabilising	Favourable	-5.86
B	VAL	75	ASN	Destabilising	Unfavourable	-6.71
B	VAL	75	CYS	Destabilising	Favourable	-3.16
B	VAL	75	GLU	Destabilising	Unfavourable	-2.41
B	VAL	75	ASP	Destabilising	Unfavourable	-3.8
B	VAL	75	ARG	Destabilising	Unfavourable	-1.62
B	VAL	75	HIS	Destabilising	Unfavourable	-6.66
B	GLY	76	ALA	Stabilising	Favourable	0.76
B	GLY	76	VAL	Stabilising	Unfavourable	0.47
B	GLY	76	LEU	Stabilising	Favourable	2.56
B	GLY	76	ILE	Stabilising	Unfavourable	2.48
B	GLY	76	MET	Stabilising	Unfavourable	1.34
B	GLY	76	PRO	Stabilising	Favourable	3.37
B	GLY	76	TRP	Stabilising	Favourable	5.14
B	GLY	76	SER	Destabilising	Favourable	-0.2
B	GLY	76	THR	Stabilising	Unfavourable	0.36
B	GLY	76	PHE	Stabilising	Unfavourable	2.39
B	GLY	76	GLN	Stabilising	Unfavourable	0.38
B	GLY	76	LYS	Stabilising	Favourable	5.22
B	GLY	76	TYR	Stabilising	Unfavourable	4.4
B	GLY	76	ASN	Stabilising	Unfavourable	1.08
B	GLY	76	CYS	Destabilising	Favourable	-1.43
B	GLY	76	GLU	Stabilising	Unfavourable	5.98
B	GLY	76	ASP	Stabilising	Unfavourable	3.45
B	GLY	76	ARG	Stabilising	No change	3.97
B	GLY	76	HIS	Stabilising	Unfavourable	3.48
B	LEU	77	GLY	Destabilising	Unfavourable	-5.39
B	LEU	77	ALA	Destabilising	Unfavourable	-3.81
B	LEU	77	VAL	Stabilising	Favourable	0.48
B	LEU	77	ILE	Destabilising	Favourable	-1.45
B	LEU	77	MET	Destabilising	Favourable	-4.21
B	LEU	77	PRO	Destabilising	Unfavourable	-12.08
B	LEU	77	TRP	Destabilising	Unfavourable	-3.53
B	LEU	77	SER	Destabilising	Unfavourable	-5.18
B	LEU	77	THR	Destabilising	Favourable	-2.61
B	LEU	77	PHE	Destabilising	Favourable	-2.48
B	LEU	77	GLN	Destabilising	Unfavourable	-6.08
B	LEU	77	LYS	Destabilising	Unfavourable	-3.78
B	LEU	77	TYR	Destabilising	Favourable	-4
B	LEU	77	ASN	Destabilising	Unfavourable	-5.36
B	LEU	77	CYS	Destabilising	Favourable	-1.07
B	LEU	77	GLU	Stabilising	Unfavourable	0.12
B	LEU	77	ASP	Destabilising	Unfavourable	-4.08
B	LEU	77	ARG	Destabilising	Favourable	-0.59
B	LEU	77	HIS	Destabilising	Unfavourable	-4.77
B	ALA	78	GLY	Stabilising	Unfavourable	0.26
B	ALA	78	VAL	Destabilising	Favourable	-3.46
B	ALA	78	LEU	Destabilising	Unfavourable	-2.85
B	ALA	78	ILE	Destabilising	Favourable	-3.97
B	ALA	78	MET	Destabilising	Favourable	-3.22
B	ALA	78	PRO	Destabilising	Unfavourable	-4.73
B	ALA	78	TRP	Destabilising	Favourable	-1.84
B	ALA	78	SER	Destabilising	Favourable	-2.27
B	ALA	78	THR	Destabilising	Favourable	-2.23
B	ALA	78	PHE	Destabilising	Favourable	-1.95
B	ALA	78	GLN	Destabilising	Favourable	-4.01
B	ALA	78	LYS	Destabilising	Unfavourable	-3.3
B	ALA	78	TYR	Destabilising	Favourable	-0.77
B	ALA	78	ASN	Destabilising	Unfavourable	-1.93
B	ALA	78	CYS	Stabilising	Favourable	0.97
B	ALA	78	GLU	Stabilising	Unfavourable	0.45
B	ALA	78	ASP	Destabilising	Unfavourable	-1.81
B	ALA	78	ARG	Destabilising	Favourable	-0.6
B	ALA	78	HIS	Destabilising	Favourable	-3.3
B	PHE	79	GLY	Stabilising	Unfavourable	0.53
B	PHE	79	ALA	Destabilising	Unfavourable	-0.37
B	PHE	79	VAL	Destabilising	Unfavourable	-2.3
B	PHE	79	LEU	Destabilising	Favourable	-1.1
B	PHE	79	ILE	Destabilising	Unfavourable	-0.86
B	PHE	79	MET	Destabilising	Favourable	-2.1
B	PHE	79	PRO	Destabilising	Unfavourable	-0.8
B	PHE	79	TRP	Destabilising	Favourable	-1.67
B	PHE	79	SER	Stabilising	Favourable	1.65
B	PHE	79	THR	Destabilising	Favourable	-0.79
B	PHE	79	GLN	Destabilising	Favourable	-0.4
B	PHE	79	LYS	Stabilising	Favourable	2.29
B	PHE	79	TYR	Destabilising	Favourable	-0.39
B	PHE	79	ASN	Stabilising	Unfavourable	1.11
B	PHE	79	CYS	Destabilising	Favourable	-6.06
B	PHE	79	GLU	Stabilising	Unfavourable	1.01
B	PHE	79	ASP	Stabilising	Unfavourable	0.42
B	PHE	79	ARG	Stabilising	Unfavourable	3.48
B	PHE	79	HIS	Stabilising	Favourable	2.84
B	ARG	80	GLY	Stabilising	Unfavourable	0.48
B	ARG	80	ALA	Destabilising	Favourable	-0.36
B	ARG	80	VAL	Destabilising	Unfavourable	-0.48
B	ARG	80	LEU	Destabilising	Favourable	-0.3
B	ARG	80	ILE	Stabilising	Unfavourable	0.92
B	ARG	80	MET	Destabilising	Favourable	-0.75
B	ARG	80	PRO	Destabilising	Favourable	-0.31
B	ARG	80	TRP	Destabilising	Favourable	-2.69
B	ARG	80	SER	Stabilising	Favourable	0.48
B	ARG	80	THR	Destabilising	Favourable	-0.36
B	ARG	80	PHE	Destabilising	Unfavourable	-0.09
B	ARG	80	GLN	Destabilising	Unfavourable	-0.3
B	ARG	80	LYS	Stabilising	No change	0.47
B	ARG	80	TYR	Destabilising	Unfavourable	-0.02
B	ARG	80	ASN	Destabilising	Unfavourable	-0.4
B	ARG	80	CYS	Stabilising	Favourable	1.79
B	ARG	80	GLU	Stabilising	Unfavourable	0.29
B	ARG	80	ASP	Destabilising	Unfavourable	-0.06
B	ARG	80	HIS	Destabilising	Unfavourable	-0.42
B	ALA	81	GLY	Destabilising	Unfavourable	-0.04
B	ALA	81	VAL	Stabilising	Favourable	0.29
B	ALA	81	LEU	Stabilising	Unfavourable	0.96
B	ALA	81	ILE	Destabilising	Favourable	-0.17
B	ALA	81	MET	Stabilising	Favourable	0.27
B	ALA	81	PRO	Destabilising	Unfavourable	-0.6
B	ALA	81	TRP	Stabilising	Favourable	0.07
B	ALA	81	SER	Destabilising	Favourable	-0.61
B	ALA	81	THR	Destabilising	Favourable	-0.79
B	ALA	81	PHE	Stabilising	Favourable	0.56
B	ALA	81	GLN	Destabilising	Unfavourable	-0.14
B	ALA	81	LYS	Stabilising	Unfavourable	0.23
B	ALA	81	TYR	Destabilising	Favourable	-0.22
B	ALA	81	ASN	Destabilising	Unfavourable	-0.78
B	ALA	81	CYS	Stabilising	Favourable	0.18
B	ALA	81	GLU	Destabilising	Unfavourable	-0.35
B	ALA	81	ASP	Destabilising	Unfavourable	-2.49
B	ALA	81	ARG	Destabilising	Unfavourable	-0.01
B	ALA	81	HIS	Destabilising	Unfavourable	-0.16
B	ASP	82	GLY	Stabilising	Unfavourable	0.3
B	ASP	82	ALA	Stabilising	Favourable	0.37
B	ASP	82	VAL	Destabilising	Unfavourable	-3.38
B	ASP	82	LEU	Destabilising	Favourable	-2.27
B	ASP	82	ILE	Destabilising	Unfavourable	-3.63
B	ASP	82	MET	Destabilising	Favourable	-4.33
B	ASP	82	PRO	Destabilising	Unfavourable	-0.48
B	ASP	82	TRP	Destabilising	Favourable	-9.1
B	ASP	82	SER	Destabilising	Favourable	-1.75
B	ASP	82	THR	Destabilising	Unfavourable	-0.6
B	ASP	82	PHE	Stabilising	Unfavourable	0.21
B	ASP	82	GLN	Destabilising	Favourable	-0.24
B	ASP	82	LYS	Stabilising	Favourable	0.56
B	ASP	82	TYR	Stabilising	Unfavourable	1.67
B	ASP	82	ASN	Stabilising	Unfavourable	0.45
B	ASP	82	CYS	Destabilising	Unfavourable	-9.72
B	ASP	82	GLU	Stabilising	Favourable	0.41
B	ASP	82	ARG	Stabilising	Favourable	1.7
B	ASP	82	HIS	Destabilising	Unfavourable	-1.03
B	ASP	83	GLY	Destabilising	Unfavourable	-1.29
B	ASP	83	ALA	Stabilising	Unfavourable	0.17
B	ASP	83	VAL	Destabilising	Unfavourable	-0.04
B	ASP	83	LEU	Destabilising	Unfavourable	-2.59
B	ASP	83	ILE	Destabilising	Unfavourable	-3.74
B	ASP	83	MET	Destabilising	Unfavourable	-2.76
B	ASP	83	PRO	Stabilising	Unfavourable	1.05
B	ASP	83	TRP	Stabilising	Unfavourable	0.71
B	ASP	83	SER	Destabilising	Favourable	-1.54
B	ASP	83	THR	Destabilising	Favourable	-0.5
B	ASP	83	PHE	Destabilising	Favourable	-2.8
B	ASP	83	GLN	Stabilising	Unfavourable	0.53
B	ASP	83	LYS	Stabilising	Unfavourable	0.29
B	ASP	83	TYR	Destabilising	Favourable	-1.57
B	ASP	83	ASN	Destabilising	Favourable	-1.64
B	ASP	83	CYS	Destabilising	Favourable	-6.79
B	ASP	83	GLU	Stabilising	Unfavourable	1.29
B	ASP	83	ARG	Stabilising	Favourable	0.18
B	ASP	83	HIS	Destabilising	Favourable	-1.26
B	THR	84	GLY	Destabilising	Unfavourable	-1.22
B	THR	84	ALA	Destabilising	Unfavourable	-0.59
B	THR	84	VAL	Destabilising	Favourable	-0.58
B	THR	84	LEU	Destabilising	Unfavourable	-0.96
B	THR	84	ILE	Destabilising	Favourable	-0.89
B	THR	84	MET	Destabilising	Unfavourable	-1.07
B	THR	84	PRO	Destabilising	Unfavourable	-1.75
B	THR	84	TRP	Destabilising	Unfavourable	-2.3
B	THR	84	SER	Destabilising	Favourable	-0.47
B	THR	84	PHE	Destabilising	Favourable	-0.86
B	THR	84	GLN	Destabilising	Unfavourable	-1.34
B	THR	84	LYS	Destabilising	Unfavourable	-0.61
B	THR	84	TYR	Destabilising	Favourable	-0.49
B	THR	84	ASN	Destabilising	Unfavourable	-1.4
B	THR	84	CYS	Destabilising	Favourable	-0.91
B	THR	84	GLU	Destabilising	Unfavourable	-0.48
B	THR	84	ASP	Destabilising	Unfavourable	-0.73
B	THR	84	ARG	Destabilising	Unfavourable	-1.25
B	THR	84	HIS	Destabilising	Unfavourable	-1.84
B	PHE	85	GLY	Stabilising	Unfavourable	2.4
B	PHE	85	ALA	Destabilising	Unfavourable	-0.03
B	PHE	85	VAL	Stabilising	Favourable	0.22
B	PHE	85	LEU	Destabilising	Favourable	-1.06
B	PHE	85	ILE	Stabilising	Favourable	0.7
B	PHE	85	MET	Destabilising	Unfavourable	-1.58
B	PHE	85	PRO	Stabilising	Unfavourable	2.72
B	PHE	85	TRP	Destabilising	Unfavourable	-7.69
B	PHE	85	SER	Stabilising	Unfavourable	1.85
B	PHE	85	THR	Stabilising	Favourable	2.24
B	PHE	85	GLN	Stabilising	Unfavourable	2.09
B	PHE	85	LYS	Stabilising	Unfavourable	2.48
B	PHE	85	TYR	Stabilising	Favourable	0.04
B	PHE	85	ASN	Stabilising	Unfavourable	1.48
B	PHE	85	CYS	Stabilising	Unfavourable	0.27
B	PHE	85	GLU	Stabilising	Unfavourable	2.4
B	PHE	85	ASP	Stabilising	Unfavourable	3
B	PHE	85	ARG	Stabilising	Unfavourable	2.12
B	PHE	85	HIS	Stabilising	Unfavourable	6.07
B	GLU	86	GLY	Stabilising	Unfavourable	0.2
B	GLU	86	ALA	Destabilising	Favourable	-0.27
B	GLU	86	VAL	Destabilising	Favourable	-0.56
B	GLU	86	LEU	Stabilising	Favourable	0.74
B	GLU	86	ILE	Stabilising	Favourable	0.34
B	GLU	86	MET	Stabilising	Favourable	1.36
B	GLU	86	PRO	Destabilising	Unfavourable	-0.78
B	GLU	86	TRP	Stabilising	Favourable	0.2
B	GLU	86	SER	Stabilising	Unfavourable	0.27
B	GLU	86	THR	Destabilising	Unfavourable	-0.35
B	GLU	86	PHE	Stabilising	Favourable	0.82
B	GLU	86	GLN	Stabilising	Favourable	0.2
B	GLU	86	LYS	Stabilising	Favourable	0.35
B	GLU	86	TYR	Destabilising	Favourable	-0.07
B	GLU	86	ASN	Destabilising	Unfavourable	-0.31
B	GLU	86	CYS	Stabilising	Unfavourable	0.3
B	GLU	86	ASP	Destabilising	Unfavourable	-0.04
B	GLU	86	ARG	Destabilising	Favourable	-0.45
B	GLU	86	HIS	Destabilising	Unfavourable	-0.21
B	ALA	87	GLY	Stabilising	Favourable	0.4
B	ALA	87	VAL	Destabilising	Unfavourable	-0.04
B	ALA	87	LEU	Stabilising	Unfavourable	0.31
B	ALA	87	ILE	Stabilising	Unfavourable	0.92
B	ALA	87	MET	Stabilising	Favourable	1.57
B	ALA	87	PRO	Destabilising	Unfavourable	-1.46
B	ALA	87	TRP	Destabilising	Unfavourable	-4.64
B	ALA	87	SER	Stabilising	Favourable	1.52
B	ALA	87	THR	Destabilising	Unfavourable	-0.33
B	ALA	87	PHE	Destabilising	Unfavourable	-1.25
B	ALA	87	GLN	Destabilising	Favourable	-0.18
B	ALA	87	LYS	Stabilising	Unfavourable	0.63
B	ALA	87	TYR	Destabilising	Unfavourable	-1.11
B	ALA	87	ASN	Destabilising	Unfavourable	-0.02
B	ALA	87	CYS	Destabilising	Favourable	-1.1
B	ALA	87	GLU	Stabilising	Favourable	0.07
B	ALA	87	ASP	Stabilising	Unfavourable	0.15
B	ALA	87	ARG	Destabilising	Favourable	-0.15
B	ALA	87	HIS	Destabilising	Unfavourable	-1.7
B	LEU	88	GLY	Destabilising	Unfavourable	-0.43
B	LEU	88	ALA	Destabilising	Unfavourable	-0.66
B	LEU	88	VAL	Destabilising	Unfavourable	-0.77
B	LEU	88	ILE	Destabilising	Unfavourable	-1.02
B	LEU	88	MET	Destabilising	Unfavourable	-1.23
B	LEU	88	PRO	Destabilising	Favourable	-0.53
B	LEU	88	TRP	Destabilising	Unfavourable	-1.21
B	LEU	88	SER	Destabilising	Unfavourable	-0.06
B	LEU	88	THR	Destabilising	Unfavourable	-0.81
B	LEU	88	PHE	Destabilising	Unfavourable	-0.72
B	LEU	88	GLN	Destabilising	Unfavourable	-0.57
B	LEU	88	LYS	Destabilising	Favourable	-0.91
B	LEU	88	TYR	Destabilising	Unfavourable	-1.56
B	LEU	88	ASN	Destabilising	Unfavourable	-0.73
B	LEU	88	CYS	Destabilising	Favourable	-1.17
B	LEU	88	GLU	Destabilising	Unfavourable	-0.49
B	LEU	88	ASP	Destabilising	Favourable	-0.22
B	LEU	88	ARG	Destabilising	Unfavourable	-0.94
B	LEU	88	HIS	Stabilising	Favourable	0.21
B	CYS	89	GLY	Destabilising	Unfavourable	-0.08
B	CYS	89	ALA	Destabilising	Unfavourable	-0.18
B	CYS	89	VAL	Stabilising	Favourable	0.34
B	CYS	89	LEU	Stabilising	Favourable	0.61
B	CYS	89	ILE	Stabilising	Unfavourable	0.38
B	CYS	89	MET	Stabilising	Favourable	0.45
B	CYS	89	PRO	Stabilising	Unfavourable	0.56
B	CYS	89	TRP	Destabilising	Favourable	-0.72
B	CYS	89	SER	Stabilising	Favourable	0.74
B	CYS	89	THR	Stabilising	Unfavourable	1.27
B	CYS	89	PHE	Stabilising	Favourable	0.29
B	CYS	89	GLN	Stabilising	Favourable	0.63
B	CYS	89	LYS	Stabilising	Favourable	0.12
B	CYS	89	TYR	Stabilising	Favourable	1.17
B	CYS	89	ASN	Stabilising	Favourable	0.63
B	CYS	89	GLU	Stabilising	Unfavourable	0.66
B	CYS	89	ASP	Stabilising	Favourable	0.35
B	CYS	89	ARG	Stabilising	Favourable	0.42
B	CYS	89	HIS	Stabilising	Favourable	1.12
B	ILE	90	GLY	Destabilising	Unfavourable	-0.13
B	ILE	90	ALA	Destabilising	Unfavourable	-0.03
B	ILE	90	VAL	Destabilising	Favourable	-0.63
B	ILE	90	LEU	Destabilising	Favourable	-1.09
B	ILE	90	MET	Destabilising	Unfavourable	-1.73
B	ILE	90	PRO	Stabilising	Unfavourable	0.5
B	ILE	90	TRP	Stabilising	Unfavourable	1.74
B	ILE	90	SER	Stabilising	Unfavourable	0.72
B	ILE	90	THR	Destabilising	Unfavourable	-1.25
B	ILE	90	PHE	Stabilising	Favourable	1.16
B	ILE	90	GLN	Destabilising	Unfavourable	-0.69
B	ILE	90	LYS	Stabilising	Unfavourable	1.34
B	ILE	90	TYR	Stabilising	Favourable	1.4
B	ILE	90	ASN	Stabilising	No change	1.53
B	ILE	90	CYS	Destabilising	Favourable	-0.03
B	ILE	90	GLU	Stabilising	Unfavourable	0.19
B	ILE	90	ASP	Stabilising	Unfavourable	1.19
B	ILE	90	ARG	Stabilising	Unfavourable	1.76
B	ILE	90	HIS	Destabilising	Favourable	-1.46
B	GLU	91	GLY	Destabilising	Unfavourable	-1.26
B	GLU	91	ALA	Destabilising	Unfavourable	-1.68
B	GLU	91	VAL	Destabilising	Favourable	-1.07
B	GLU	91	LEU	Stabilising	Favourable	1.26
B	GLU	91	ILE	Destabilising	Favourable	-1.54
B	GLU	91	MET	Destabilising	Unfavourable	-0.48
B	GLU	91	PRO	Destabilising	Favourable	-2.25
B	GLU	91	TRP	Stabilising	Favourable	0.34
B	GLU	91	SER	Destabilising	Unfavourable	-0.73
B	GLU	91	THR	Stabilising	Unfavourable	0.18
B	GLU	91	PHE	Destabilising	Unfavourable	-2.62
B	GLU	91	GLN	Destabilising	Unfavourable	-2.66
B	GLU	91	LYS	Destabilising	Favourable	-0.72
B	GLU	91	TYR	Destabilising	Unfavourable	-2.51
B	GLU	91	ASN	Destabilising	Unfavourable	-0.53
B	GLU	91	CYS	Destabilising	Favourable	-2.49
B	GLU	91	ASP	Destabilising	Unfavourable	-0.98
B	GLU	91	ARG	Destabilising	Unfavourable	-1.46
B	GLU	91	HIS	Destabilising	Unfavourable	-0.44
B	PRO	92	GLY	Destabilising	Unfavourable	-1.48
B	PRO	92	ALA	Destabilising	Favourable	-1.45
B	PRO	92	VAL	Destabilising	Unfavourable	-1.53
B	PRO	92	LEU	Destabilising	Unfavourable	-1.58
B	PRO	92	ILE	Destabilising	Unfavourable	-2.25
B	PRO	92	MET	Stabilising	Unfavourable	0.36
B	PRO	92	TRP	Destabilising	Unfavourable	-2.42
B	PRO	92	SER	Destabilising	Favourable	-0.39
B	PRO	92	THR	Destabilising	Unfavourable	-0.22
B	PRO	92	PHE	Destabilising	Unfavourable	-3.93
B	PRO	92	GLN	Destabilising	Unfavourable	-3.42
B	PRO	92	LYS	Destabilising	Unfavourable	-1.29
B	PRO	92	TYR	Destabilising	Unfavourable	-3.25
B	PRO	92	ASN	Destabilising	Unfavourable	-1.47
B	PRO	92	CYS	Destabilising	Unfavourable	-1.34
B	PRO	92	GLU	Destabilising	Unfavourable	-1.92
B	PRO	92	ASP	Destabilising	Unfavourable	-1.13
B	PRO	92	ARG	Destabilising	Unfavourable	-3.83
B	PRO	92	HIS	Destabilising	Unfavourable	-4.47
B	PHE	93	GLY	Stabilising	Favourable	0.6
B	PHE	93	ALA	Destabilising	Unfavourable	-1.7
B	PHE	93	VAL	Destabilising	Unfavourable	-2.74
B	PHE	93	LEU	Destabilising	Unfavourable	-3.08
B	PHE	93	ILE	Destabilising	Unfavourable	-2.74
B	PHE	93	MET	Destabilising	Unfavourable	-6.62
B	PHE	93	PRO	Destabilising	Favourable	-1.61
B	PHE	93	TRP	Destabilising	Unfavourable	-1.15
B	PHE	93	SER	Destabilising	Favourable	-2.31
B	PHE	93	THR	Destabilising	Favourable	-2.59
B	PHE	93	GLN	Destabilising	Unfavourable	-0.88
B	PHE	93	LYS	Destabilising	Unfavourable	-4.94
B	PHE	93	TYR	Destabilising	Unfavourable	-1.65
B	PHE	93	ASN	Destabilising	Favourable	-2.04
B	PHE	93	CYS	Destabilising	Unfavourable	-2.43
B	PHE	93	GLU	Destabilising	Unfavourable	-1.29
B	PHE	93	ASP	Destabilising	Favourable	-3.63
B	PHE	93	ARG	Destabilising	Unfavourable	-1.38
B	PHE	93	HIS	Destabilising	Unfavourable	-1.29
B	SER	94	GLY	Destabilising	Favourable	-1.32
B	SER	94	ALA	Destabilising	Unfavourable	-0.54
B	SER	94	VAL	Destabilising	Unfavourable	-0.64
B	SER	94	LEU	Destabilising	Unfavourable	-1.67
B	SER	94	ILE	Destabilising	Unfavourable	-2.08
B	SER	94	MET	Destabilising	Unfavourable	-2.76
B	SER	94	PRO	Destabilising	Favourable	-1.79
B	SER	94	TRP	Destabilising	Unfavourable	-0.17
B	SER	94	THR	Destabilising	Favourable	-0.56
B	SER	94	PHE	Destabilising	Unfavourable	-0.29
B	SER	94	GLN	Destabilising	Unfavourable	-0.79
B	SER	94	LYS	Destabilising	Unfavourable	-1.86
B	SER	94	TYR	Destabilising	Unfavourable	-0.23
B	SER	94	ASN	Destabilising	Favourable	-1.91
B	SER	94	CYS	Stabilising	Unfavourable	0.73
B	SER	94	GLU	Destabilising	Unfavourable	-1.09
B	SER	94	ASP	Destabilising	Favourable	-2.21
B	SER	94	ARG	Destabilising	Unfavourable	-0.95
B	SER	94	HIS	Destabilising	Unfavourable	-0.4
B	SER	95	GLY	Destabilising	Unfavourable	-4
B	SER	95	ALA	Stabilising	Unfavourable	1.78
B	SER	95	VAL	Stabilising	Favourable	3.33
B	SER	95	LEU	Destabilising	Favourable	-0.62
B	SER	95	ILE	Destabilising	Favourable	-0.51
B	SER	95	MET	Destabilising	Favourable	-1.32
B	SER	95	PRO	Stabilising	Unfavourable	1.04
B	SER	95	TRP	Stabilising	Favourable	3.56
B	SER	95	THR	Stabilising	Favourable	3.14
B	SER	95	PHE	Destabilising	Favourable	-6.33
B	SER	95	GLN	Stabilising	Unfavourable	5.39
B	SER	95	LYS	Stabilising	Favourable	4.06
B	SER	95	TYR	Destabilising	Favourable	-3.54
B	SER	95	ASN	Destabilising	Unfavourable	-0.04
B	SER	95	CYS	Destabilising	Favourable	-4.96
B	SER	95	GLU	Stabilising	Unfavourable	2.88
B	SER	95	ASP	Stabilising	Unfavourable	1.07
B	SER	95	ARG	Stabilising	Unfavourable	3.65
B	SER	95	HIS	Destabilising	Unfavourable	-0.32
B	PRO	96	GLY	Destabilising	Unfavourable	-1.84
B	PRO	96	ALA	Destabilising	Unfavourable	-1.48
B	PRO	96	VAL	Destabilising	Unfavourable	-1.3
B	PRO	96	LEU	Destabilising	Unfavourable	-2.05
B	PRO	96	ILE	Destabilising	Unfavourable	-1.95
B	PRO	96	MET	Destabilising	Unfavourable	-3.08
B	PRO	96	TRP	Destabilising	Unfavourable	-0.45
B	PRO	96	SER	Destabilising	Favourable	-0.87
B	PRO	96	THR	Destabilising	Favourable	-0.48
B	PRO	96	PHE	Stabilising	Unfavourable	0.44
B	PRO	96	GLN	Destabilising	Unfavourable	-0.76
B	PRO	96	LYS	Destabilising	Unfavourable	-2.95
B	PRO	96	TYR	Destabilising	Unfavourable	-0.34
B	PRO	96	ASN	Destabilising	Unfavourable	-0.82
B	PRO	96	CYS	Stabilising	Unfavourable	0.12
B	PRO	96	GLU	Destabilising	Unfavourable	-1.16
B	PRO	96	ASP	Destabilising	Unfavourable	-1.53
B	PRO	96	ARG	Destabilising	Unfavourable	-1.5
B	PRO	96	HIS	Destabilising	Unfavourable	-0.21
B	PRO	97	GLY	Stabilising	Favourable	0.45
B	PRO	97	ALA	Destabilising	Unfavourable	-0.52
B	PRO	97	VAL	Destabilising	Unfavourable	-1.35
B	PRO	97	LEU	Destabilising	Unfavourable	-1.09
B	PRO	97	ILE	Destabilising	Unfavourable	-0.61
B	PRO	97	MET	Destabilising	Unfavourable	-1.41
B	PRO	97	TRP	Destabilising	Unfavourable	-5.25
B	PRO	97	SER	Destabilising	Favourable	-0.03
B	PRO	97	THR	Destabilising	Favourable	-0.12
B	PRO	97	PHE	Stabilising	Unfavourable	2.03
B	PRO	97	GLN	Destabilising	Unfavourable	-0.55
B	PRO	97	LYS	Stabilising	Unfavourable	1.05
B	PRO	97	TYR	Destabilising	Unfavourable	-1.25
B	PRO	97	ASN	Stabilising	Favourable	0.75
B	PRO	97	CYS	Stabilising	Unfavourable	2.53
B	PRO	97	GLU	Destabilising	Unfavourable	-0.28
B	PRO	97	ASP	Stabilising	Favourable	0.22
B	PRO	97	ARG	Destabilising	Unfavourable	-0.98
B	PRO	97	HIS	Destabilising	Unfavourable	-1.88
B	GLU	98	GLY	Destabilising	Unfavourable	-3.2
B	GLU	98	ALA	Destabilising	Favourable	-2.1
B	GLU	98	VAL	Destabilising	Unfavourable	-2.32
B	GLU	98	LEU	Destabilising	Unfavourable	-3.11
B	GLU	98	ILE	Destabilising	Unfavourable	-4.99
B	GLU	98	MET	Destabilising	Unfavourable	-10.5
B	GLU	98	PRO	Destabilising	Favourable	-3.05
B	GLU	98	TRP	Destabilising	Favourable	-4.7
B	GLU	98	SER	Destabilising	Favourable	-0.58
B	GLU	98	THR	Stabilising	Unfavourable	2.06
B	GLU	98	PHE	Destabilising	Unfavourable	-1.55
B	GLU	98	GLN	Destabilising	Unfavourable	-0.61
B	GLU	98	LYS	Destabilising	Unfavourable	-0.55
B	GLU	98	TYR	Destabilising	Unfavourable	-3.56
B	GLU	98	ASN	Stabilising	Unfavourable	0.15
B	GLU	98	CYS	Stabilising	Unfavourable	0.82
B	GLU	98	ASP	Stabilising	Unfavourable	0.36
B	GLU	98	ARG	Destabilising	Unfavourable	-1.3
B	GLU	98	HIS	Destabilising	Unfavourable	-1.58
B	LEU	99	GLY	Stabilising	Unfavourable	1.02
B	LEU	99	ALA	Destabilising	Unfavourable	-0.68
B	LEU	99	VAL	Destabilising	Unfavourable	-2.24
B	LEU	99	ILE	Destabilising	Unfavourable	-1.19
B	LEU	99	MET	Destabilising	Unfavourable	-0.23
B	LEU	99	PRO	Stabilising	Favourable	0.31
B	LEU	99	TRP	Destabilising	Unfavourable	-1.16
B	LEU	99	SER	Stabilising	Unfavourable	1.6
B	LEU	99	THR	Stabilising	Unfavourable	0.41
B	LEU	99	PHE	Destabilising	Unfavourable	-1.62
B	LEU	99	GLN	Stabilising	Unfavourable	2.27
B	LEU	99	LYS	Stabilising	Favourable	3.79
B	LEU	99	TYR	Destabilising	Favourable	-1.25
B	LEU	99	ASN	Stabilising	Favourable	2.33
B	LEU	99	CYS	Destabilising	Favourable	-1.92
B	LEU	99	GLU	Stabilising	Unfavourable	3.77
B	LEU	99	ASP	Stabilising	Favourable	2.64
B	LEU	99	ARG	Stabilising	Unfavourable	1.24
B	LEU	99	HIS	Stabilising	No change	1.83
B	PRO	100	GLY	Destabilising	Unfavourable	-0.94
B	PRO	100	ALA	Destabilising	Favourable	-1.12
B	PRO	100	VAL	Destabilising	Unfavourable	-1.62
B	PRO	100	LEU	Destabilising	Unfavourable	-1.85
B	PRO	100	ILE	Destabilising	Unfavourable	-0.77
B	PRO	100	MET	Destabilising	Unfavourable	-1.32
B	PRO	100	TRP	Destabilising	Unfavourable	-0.88
B	PRO	100	SER	Destabilising	Favourable	-1.21
B	PRO	100	THR	Destabilising	Unfavourable	-1.21
B	PRO	100	PHE	Destabilising	Unfavourable	-0.71
B	PRO	100	GLN	Destabilising	Unfavourable	-0.44
B	PRO	100	LYS	Destabilising	Unfavourable	-1.61
B	PRO	100	TYR	Destabilising	Unfavourable	-1.5
B	PRO	100	ASN	Destabilising	Unfavourable	-1.5
B	PRO	100	CYS	Destabilising	Unfavourable	-1.86
B	PRO	100	GLU	Destabilising	Unfavourable	-1.3
B	PRO	100	ASP	Destabilising	Unfavourable	-1.34
B	PRO	100	ARG	Destabilising	Unfavourable	-0.81
B	PRO	100	HIS	Destabilising	Unfavourable	-1.39
B	ASP	101	GLY	Stabilising	Unfavourable	0.36
B	ASP	101	ALA	Stabilising	Favourable	0.1
B	ASP	101	VAL	Destabilising	Unfavourable	-0.26
B	ASP	101	LEU	Destabilising	Unfavourable	-0.35
B	ASP	101	ILE	Destabilising	Unfavourable	-1.01
B	ASP	101	MET	Destabilising	Unfavourable	-0.8
B	ASP	101	PRO	Destabilising	Favourable	-0.34
B	ASP	101	TRP	Destabilising	Favourable	-0.14
B	ASP	101	SER	Destabilising	Unfavourable	-0.26
B	ASP	101	THR	Destabilising	Unfavourable	-0.24
B	ASP	101	PHE	Destabilising	Unfavourable	-0.73
B	ASP	101	GLN	Destabilising	Favourable	-0.38
B	ASP	101	LYS	Destabilising	Favourable	-0.24
B	ASP	101	TYR	Destabilising	Unfavourable	-0.64
B	ASP	101	ASN	Destabilising	Unfavourable	-0.61
B	ASP	101	CYS	Stabilising	Unfavourable	0.43
B	ASP	101	GLU	Destabilising	Favourable	-0.08
B	ASP	101	ARG	Destabilising	Favourable	-0.04
B	ASP	101	HIS	Destabilising	Unfavourable	-0.39
B	VAL	102	GLY	Destabilising	Unfavourable	-5.22
B	VAL	102	ALA	Destabilising	Favourable	-2.12
B	VAL	102	LEU	Destabilising	Unfavourable	-0.83
B	VAL	102	ILE	Destabilising	Unfavourable	-0.66
B	VAL	102	MET	Destabilising	Unfavourable	-1.59
B	VAL	102	PRO	Destabilising	Favourable	-2.95
B	VAL	102	TRP	Destabilising	Unfavourable	-0.4
B	VAL	102	SER	Destabilising	Favourable	-3.47
B	VAL	102	THR	Destabilising	Unfavourable	-2.83
B	VAL	102	PHE	Destabilising	Unfavourable	-0.53
B	VAL	102	GLN	Destabilising	Favourable	-1.87
B	VAL	102	LYS	Destabilising	Favourable	-2.14
B	VAL	102	TYR	Destabilising	Unfavourable	-1.6
B	VAL	102	ASN	Destabilising	Unfavourable	-3.6
B	VAL	102	CYS	Destabilising	Unfavourable	-2.8
B	VAL	102	GLU	Destabilising	Favourable	-0.4
B	VAL	102	ASP	Destabilising	Favourable	-2.73
B	VAL	102	ARG	Destabilising	Favourable	-2.49
B	VAL	102	HIS	Destabilising	Unfavourable	-2.95
B	MET	103	GLY	Destabilising	Unfavourable	-3.12
B	MET	103	ALA	Destabilising	Unfavourable	-0.43
B	MET	103	VAL	Stabilising	Unfavourable	0.66
B	MET	103	LEU	Stabilising	Favourable	1.37
B	MET	103	ILE	Stabilising	Unfavourable	1.15
B	MET	103	PRO	Destabilising	Unfavourable	-3.01
B	MET	103	TRP	Destabilising	Favourable	-3.76
B	MET	103	SER	Destabilising	Favourable	-4.36
B	MET	103	THR	Destabilising	Favourable	-2.43
B	MET	103	PHE	Stabilising	Favourable	0.37
B	MET	103	GLN	Destabilising	Favourable	-5.93
B	MET	103	LYS	Destabilising	Favourable	-7.35
B	MET	103	TYR	Destabilising	Favourable	-3.06
B	MET	103	ASN	Destabilising	Favourable	-5.05
B	MET	103	CYS	Stabilising	Unfavourable	1.18
B	MET	103	GLU	Destabilising	Unfavourable	-5.36
B	MET	103	ASP	Destabilising	Favourable	-3.98
B	MET	103	ARG	Destabilising	Unfavourable	-7
B	MET	103	HIS	Destabilising	Favourable	-6.6
B	LYS	104	GLY	Destabilising	Unfavourable	-0.03
B	LYS	104	ALA	Stabilising	Favourable	0.69
B	LYS	104	VAL	Destabilising	Unfavourable	-0.06
B	LYS	104	LEU	Stabilising	Favourable	0.49
B	LYS	104	ILE	Destabilising	Unfavourable	-0.53
B	LYS	104	MET	Destabilising	Favourable	-0.63
B	LYS	104	PRO	Stabilising	Favourable	0.75
B	LYS	104	TRP	Stabilising	Favourable	0.57
B	LYS	104	SER	Destabilising	Favourable	-0.32
B	LYS	104	THR	Stabilising	Unfavourable	0.5
B	LYS	104	PHE	Destabilising	Favourable	-0.13
B	LYS	104	GLN	Stabilising	Favourable	0.45
B	LYS	104	TYR	Stabilising	Favourable	0.24
B	LYS	104	ASN	Destabilising	Unfavourable	-0.18
B	LYS	104	CYS	Destabilising	Favourable	-1.28
B	LYS	104	GLU	Destabilising	Unfavourable	-0.03
B	LYS	104	ASP	Destabilising	Unfavourable	-0.25
B	LYS	104	ARG	Stabilising	Favourable	0.2
B	LYS	104	HIS	Stabilising	Favourable	0.04
B	PRO	105	GLY	Destabilising	Favourable	-4.63
B	PRO	105	ALA	Destabilising	Favourable	-2.79
B	PRO	105	VAL	Destabilising	Unfavourable	-3.12
B	PRO	105	LEU	Destabilising	Unfavourable	-3.99
B	PRO	105	ILE	Destabilising	Unfavourable	-9.23
B	PRO	105	MET	Destabilising	Favourable	-7.12
B	PRO	105	TRP	Destabilising	Unfavourable	-5.12
B	PRO	105	SER	Destabilising	Favourable	-3.49
B	PRO	105	THR	Destabilising	Favourable	-0.47
B	PRO	105	PHE	Destabilising	Unfavourable	-2.87
B	PRO	105	GLN	Destabilising	Unfavourable	-0.18
B	PRO	105	LYS	Destabilising	Favourable	-1.41
B	PRO	105	TYR	Destabilising	Unfavourable	-2.82
B	PRO	105	ASN	Destabilising	Unfavourable	-1.13
B	PRO	105	CYS	Destabilising	Unfavourable	-2.86
B	PRO	105	GLU	Stabilising	Unfavourable	0.59
B	PRO	105	ASP	Destabilising	Unfavourable	-1.15
B	PRO	105	ARG	Destabilising	Unfavourable	-1.41
B	PRO	105	HIS	Destabilising	Favourable	-1.76
B	GLN	106	GLY	Stabilising	Unfavourable	0.45
B	GLN	106	ALA	Destabilising	Unfavourable	-0.3
B	GLN	106	VAL	Destabilising	Unfavourable	-0.13
B	GLN	106	LEU	Destabilising	Unfavourable	-0.04
[truncated: 4,803 more rows]

## Sheet: AlignGVGD
Substitution	GV	GD	Prediction
A11T	353.86	0	Class C0
A122E	166.25	16.18	Class C0
A122I	166.25	16.18	Class C0
A149D	210.8	79.3	Class C0
A149P	210.8	0	Class C0
A149S	210.8	17.8	Class C0
A149T	210.8	8.09	Class C0
A18E	353.86	0	Class C0
A207T	353.86	0	Class C0
A207V	353.86	0	Class C0
A50G	353.86	0	Class C0
A50P	353.86	0	Class C0
A50T	353.86	0	Class C0
A50V	353.86	0	Class C0
A56G	353.86	0	Class C0
C162F	199.6	78.17	Class C0
C162R	199.6	73.01	Class C0
C162W	199.6	116.53	Class C15
C162Y	199.6	82.07	Class C0
D121E	155.4	0	Class C0
D121G	155.4	28.37	Class C0
D121N	155.4	0	Class C0
D121V	155.4	35.6	Class C0
D121Y	155.4	33.07	Class C0
D126G	253.81	0	Class C0
D126N	253.81	0	Class C0
D126Y	253.81	52.69	Class C0
D143E	268.67	0	Class C0
D179A	204.26	0	Class C0
D179N	204.26	0	Class C0
D197N	353.86	0	Class C0
D28G	353.86	0	Class C0
D28V	353.86	0	Class C0
D92N	353.86	0	Class C0
D92Y	353.86	0	Class C0
E10G	353.86	0	Class C0
E12D	353.86	0	Class C0
E12K	353.86	0	Class C0
E134A	190.6	1.52	Class C0
E160K	112.66	46.08	Class C0
E160V	112.66	71.42	Class C0
E186K	190.35	0	Class C0
E189K	273.26	0	Class C0
E204D	353.86	0	Class C0
E204K	353.86	0	Class C0
E21A	353.86	0	Class C0
E26G	353.86	0	Class C0
E26K	353.86	0	Class C0
E31G	353.86	0	Class C0
E37K	353.86	0	Class C0
E41V	353.86	0	Class C0
E47K	353.86	0	Class C0
E47N	353.86	0	Class C0
E51Q	353.86	0	Class C0
E52K	353.86	0	Class C0
E70K	274.61	0	Class C0
E70L	274.61	0	Class C0
E94K	353.86	0	Class C0
F119L	112.58	4.86	Class C0
F119S	112.58	99.13	Class C15
F136C	21.61	191.71	Class C55
F136I	21.61	21.28	Class C0
F136L	21.61	21.82	Class C0
F136S	21.61	140.15	Class C55
F136V	21.61	48.63	Class C15
F136Y	21.61	0	Class C0
F76I	164.39	0	Class C0
F76L	164.39	4.86	Class C0
F76S	164.39	46.7	Class C0
F91L	353.86	0	Class C0
G104A	353.86	0	Class C0
G104V	353.86	0	Class C0
G106A	246.85	13.73	Class C0
G106D	246.85	11.33	Class C0
G114A	103.16	49.42	Class C0
G114C	103.16	106.62	Class C15
G114D	103.16	0	Class C0
G114R	103.16	63.96	Class C0
G114S	103.16	2.75	Class C0
G114S	103.16	2.75	Class C0
G127V	160.7	0	Class C0
G144D	280.38	0	Class C0
G144Q	280.38	0	Class C0
G144R	280.38	0	Class C0
G14D	353.86	0	Class C0
G29C	353.86	0	Class C0
G29D	353.86	0	Class C0
G39D	353.86	0	Class C0
G39S	353.86	0	Class C0
G44D	353.86	0	Class C0
G49C	353.86	0	Class C0
G49D	353.86	0	Class C0
G57E	353.86	0	Class C0
G93C	353.86	0	Class C0
G93D	353.86	0	Class C0
G93E	353.86	0	Class C0
G93F	353.86	0	Class C0
G93R	353.86	0	Class C0
G93S	353.86	0	Class C0
G93V	353.86	0	Class C0
H110N	156.48	0	Class C0
H110P	156.48	9.71	Class C0
H110Q	156.48	0	Class C0
H115D	0	81.24	Class C65
H115L	0	98.69	Class C65
H115N	0	68.35	Class C65
H115P	0	76.28	Class C65
H115Q	0	24.08	Class C15
H115R	0	28.82	Class C25
H115Y	0	83.33	Class C65
H125L	199.45	21.04	Class C0
H125P	199.45	0	Class C0
H191D	280.38	0	Class C0
H208N	353.86	0	Class C0
I109N	51.26	132.88	Class C35
I109S	51.26	123.03	Class C25
I147T	167.89	0	Class C0
I151F	29.61	21.28	Class C0
I151H	29.61	83.01	Class C25
I151M	29.61	0	Class C0
I151N	29.61	132.88	Class C45
I151S	29.61	123.03	Class C35
I151T	29.61	69.5	Class C25
I180N	234.77	103.58	Class C0
I180V	234.77	11.33	Class C0
I75S	194.96	0	Class C0
K159E	120.91	16.44	Class C0
K159N	120.91	42.43	Class C0
K171D	173.05	0	Class C0
K171N	173.05	0	Class C0
L101G	353.86	0	Class C0
L101P	353.86	0	Class C0
L101Q	353.86	0	Class C0
L101R	353.86	0	Class C0
L116V	225.33	0	Class C0
L118P	51.26	67.79	Class C15
L118R	51.26	86.8	Class C25
L128F	58.37	0	Class C0
L128H	58.37	72.81	Class C15
L128I	58.37	0	Class C0
L128P	58.37	61.17	Class C15
L128R	58.37	76.14	Class C15
L129M	144.57	0	Class C0
L129P	144.57	28.88	Class C0
L135F	31.78	21.28	Class C0
L153P	131.46	0	Class C0
L153Q	131.46	33.14	Class C0
L153R	131.46	30.75	Class C0
L158P	0	97.78	Class C65
L158Q	0	112.44	Class C65
L158R	0	101.88	Class C65
L158V	0	31.78	Class C25
L163F	162.25	21.28	Class C0
L163H	162.25	19.42	Class C0
L163P	162.25	0	Class C0
L163R	162.25	24.82	Class C0
L169P	199.95	21.78	Class C0
L178P	180.39	0	Class C0
L178Q	180.39	0	Class C0
L178R	180.39	0	Class C0
L184H	31.78	83.01	Class C25
L184P	31.78	67.79	Class C25
L184R	31.78	87.8	Class C25
L188P	235.27	33.99	Class C0
L188Q	235.27	74.45	Class C0
L188R	235.27	75.6	Class C0
L188V	235.27	0	Class C0
R79C	266.79	0	Class C0
L198P	353.86	0	Class C0
L198Q	353.86	0	Class C0
L198R	353.86	0	Class C0
L201P	353.86	0	Class C0
L48V	353.86	0	Class C0
L63P	264.55	0	Class C0
L85P	353.86	0	Class C0
L89H	353.86	0	Class C0
L89P	353.86	0	Class C0
L89R	353.86	0	Class C0
M1I	353.86	0	Class C0
M211I	353.86	0	Class C0
N131I	163.42	11.33	Class C0
N131K	163.42	0	Class C0
N131S	163.42	0	Class C0
N131T	163.42	0	Class C0
N131Y	163.42	12.16	Class C0
N141S	280.38	0	Class C0
N174D	248.43	0	Class C0
N67S	256.55	0	Class C0
N78D	182.32	22.66	Class C0
N78H	182.32	0	Class C0
N78I	182.32	0	Class C0
N78K	182.32	8.11	Class C0
N78S	182.32	0	Class C0
N78T	182.32	0	Class C0
N78Y	182.32	25.33	Class C0
N7D	353.86	0	Class C0
N7I	353.86	0	Class C0
N90I	353.86	0	Class C0
N90Y	353.86	0	Class C0
P102A	353.86	0	Class C0
P103A	353.86	0	Class C0
P138L	26.87	94.04	Class C35
P138R	26.87	102.09	Class C35
P138T	26.87	37.18	Class C0
P146A	140.79	0	Class C0
P154L	109.22	55.05	Class C0
P192L	263.9	0	Class C0
P192S	263.9	0	Class C0
P25L	353.86	0	Class C0
P25S	353.86	0	Class C0
P2L	353.86	0	Class C0
P40L	353.86	0	Class C0
P40S	353.86	0	Class C0
P59S	353.86	0	Class C0
P81S	280.38	0	Class C0
P81T	280.38	0	Class C0
P86A	353.86	0	Class C0
P86H	353.86	0	Class C0
P86L	353.86	0	Class C0
P86R	353.86	0	Class C0
P86S	353.86	0	Class C0
P86T	353.86	0	Class C0
P95R	353.86	0	Class C0
P97L	353.86	0	Class C0
Q132P	199.49	0	Class C0
Q145H	176.25	0	Class C0
Q164H	196.11	0	Class C0
Q164P	196.11	0	Class C0
Q164R	196.11	0	Class C0
Q195R	353.86	0	Class C0
Q73K	202.17	0	Class C0
Q96H	353.86	0	Class C0
Q96P	353.86	0	Class C0
R107C	260.54	0	Class C0
R107G	260.54	0	Class C0
R107H	260.54	0	Class C0
R107P	260.54	0	Class C0
R120G	224.27	52.69	Class C0
R120S	224.27	23.3	Class C0
R120T	224.27	0	Class C0
R161G	228.71	52.69	Class C0
R161P	228.71	22.8	Class C0
R161Q	228.71	0	Class C0
R167G	161.32	28.37	Class C0
R167L	161.32	16.18	Class C0
R167P	161.32	0	Class C0
R167Q	161.32	0	Class C0
R167W	161.32	47.3	Class C0
R176K	264.45	0	Class C0
R176W	264.45	38.5	Class C0
R182G	262.6	0	Class C0
R182K	262.6	0	Class C0
R200Q	353.86	0	Class C0
R200W	353.86	0	Class C0
R205C	353.86	0	Class C0
R205H	353.86	0	Class C0
R210W	353.86	0	Class C0
R58W	353.86	0	Class C0
R60W	353.86	0	Class C0
R64P	262.6	0	Class C0
R69C	274.61	0	Class C0
R79H	266.79	0	Class C0
R79P	266.79	0	Class C0
R82C	266.79	11.33	Class C0
R82G	266.79	0	Class C0
R82L	266.79	21.04	Class C0
R82P	266.79	0	Class C0
S111C	154.08	91.56	Class C0
S111G	154.08	29.38	Class C0
S111I	154.08	11.33	Class C0
S111N	154.08	17.8	Class C0
S111R	154.08	0	Class C0
S139P	171.12	0	Class C0
S183L	239.02	29.03	Class C0
S183W	239.02	87.15	Class C0
S33E	353.86	0	Class C0
S38F	353.86	0	Class C0
S38P	353.86	0	Class C0
S65A	232.36	0	Class C0
S65L	232.36	0	Class C0
S65P	232.36	0	Class C0
S65T	232.36	0	Class C0
S65W	232.36	59.78	Class C0
S68L	250.78	31.78	Class C0
S68P	250.78	0	Class C0
S68T	250.78	0	Class C0
S68W	250.78	87.51	Class C0
S72P	160.23	0	Class C0
S80D	223.27	61.5	Class C0
S80G	223.27	0	Class C0
S80I	223.27	50.89	Class C0
S80N	223.27	38.84	Class C0
S80R	223.27	67.21	Class C0
T100A	353.86	0	Class C0
T105M	251.53	38.84	Class C0
T105P	251.53	1.62	Class C0
T124A	104.41	49.42	Class C0
T124I	104.41	89.28	Class C15
T133S	127.28	0	Class C0
T152P	113.85	16.26	Class C0
T157I	123.62	59.51	Class C0
V130D	49.94	152.01	Class C35
V130F	49.94	0	Class C0
V130G	49.94	108.79	Class C25
V130L	49.94	4.86	Class C0
V137M	182.87	0	Class C0
V155D	31.78	152.01	Class C45
V155E	31.78	121.33	Class C35
V155G	31.78	108.79	Class C35
V155L	31.78	0	Class C0
V155M	31.78	0	Class C0
V165D	51.26	152.01	Class C35
V165G	51.26	108.79	Class C25
V165I	51.26	0	Class C0
V166A	147.35	0	Class C0
V166D	147.35	77.18	Class C0
V166F	147.35	0	Class C0
V166G	147.35	39.97	Class C0
V166H	147.35	17.17	Class C0
V166I	147.35	0	Class C0
V170A	170.23	0	Class C0
V170D	170.23	22.92	Class C0
V170F	170.23	8.11	Class C0
V170G	170.23	28.37	Class C0
V194G	269.39	0	Class C0
V66G	278.41	0	Class C0
V74A	31.78	64.43	Class C25
V74D	31.78	152.01	Class C45
V74G	31.78	108.79	Class C35
V83I	258.34	11.33	Class C0
V84E	353.86	0	Class C0
V84L	353.86	0	Class C0
V87A	353.86	0	Class C0
V87E	353.86	0	Class C0
W117C	0	214.36	Class C65
W117G	0	183.79	Class C65
W117L	0	60.98	Class C55
W117R	0	101.29	Class C65
W117S	0	176.58	Class C65
W88C	353.86	0	Class C0
W88G	353.86	0	Class C0
W88L	353.86	0	Class C0
W88R	353.86	0	Class C0
W88S	353.86	0	Class C0
Y112D	156.6	78.25	Class C0
Y112H	156.6	22.66	Class C0
Y112N	156.6	58.41	Class C0
Y156C	120.91	131.3	Class C15
Y156D	120.91	61.28	Class C0
Y156N	120.91	45.75	Class C0
Y175C	191.73	91.34	Class C0
Y175D	191.73	0	Class C0
Y175N	191.73	0	Class C0
Y98C	353.86	0	Class C0
Y98D	353.86	0	Class C0
Y98F	353.86	0	Class C0
Y98H	353.86	0	Class C0
Y98N	353.86	0	Class C0
Y98S	353.86	0	Class C0

## Sheet: Panther
substitution	preservation time	PANTHER HMM Name	PANTHER HMM Accession	message
A11T	VON HIPPEL-LINDAU PROTEIN	PTHR15160	176	probably begign
A122E	VON HIPPEL-LINDAU PROTEIN	PTHR15160	455	probably damaging
A122I	VON HIPPEL-LINDAU PROTEIN	PTHR15160	455	probably damaging
A149D	VON HIPPEL-LINDAU PROTEIN	PTHR15160	361	possibly damaging
A149P	VON HIPPEL-LINDAU PROTEIN	PTHR15160	361	possibly damaging
A149S	VON HIPPEL-LINDAU PROTEIN	PTHR15160	361	possibly damaging
A149T	VON HIPPEL-LINDAU PROTEIN	PTHR15160	361	possibly damaging
A18E	VON HIPPEL-LINDAU PROTEIN	PTHR15160	176	probably begign
A207T	VON HIPPEL-LINDAU PROTEIN	PTHR15160	91	probably begign
A207V	VON HIPPEL-LINDAU PROTEIN	PTHR15160	91	probably begign
A50G	VON HIPPEL-LINDAU PROTEIN	PTHR15160	91	probably begign
A50P	VON HIPPEL-LINDAU PROTEIN	PTHR15160	91	probably begign
A50T	VON HIPPEL-LINDAU PROTEIN	PTHR15160	91	probably begign
A50V	VON HIPPEL-LINDAU PROTEIN	PTHR15160	91	probably begign
A56G	VON HIPPEL-LINDAU PROTEIN	PTHR15160	176	probably begign
C162F	VON HIPPEL-LINDAU PROTEIN	PTHR15160	1628	probably damaging
C162R	VON HIPPEL-LINDAU PROTEIN	PTHR15160	1628	probably damaging
C162W	VON HIPPEL-LINDAU PROTEIN	PTHR15160	1628	probably damaging
C162Y	VON HIPPEL-LINDAU PROTEIN	PTHR15160	1628	probably damaging
D121E	VON HIPPEL-LINDAU PROTEIN	PTHR15160	361	possibly damaging
D121G	VON HIPPEL-LINDAU PROTEIN	PTHR15160	361	possibly damaging
D121N	VON HIPPEL-LINDAU PROTEIN	PTHR15160	361	possibly damaging
D121V	VON HIPPEL-LINDAU PROTEIN	PTHR15160	361	possibly damaging
D121Y	VON HIPPEL-LINDAU PROTEIN	PTHR15160	361	possibly damaging
D126G	VON HIPPEL-LINDAU PROTEIN	PTHR15160	361	possibly damaging
D126N	VON HIPPEL-LINDAU PROTEIN	PTHR15160	361	possibly damaging
D126Y	VON HIPPEL-LINDAU PROTEIN	PTHR15160	361	possibly damaging
D143E	VON HIPPEL-LINDAU PROTEIN	PTHR15160	176	probably begign
D179A	VON HIPPEL-LINDAU PROTEIN	PTHR15160	176	probably begign
D179N	VON HIPPEL-LINDAU PROTEIN	PTHR15160	176	probably begign
D197N	VON HIPPEL-LINDAU PROTEIN	PTHR15160	455	probably damaging
D28G	VON HIPPEL-LINDAU PROTEIN	PTHR15160	30	probably begign
D28V	VON HIPPEL-LINDAU PROTEIN	PTHR15160	30	probably begign
D92N	VON HIPPEL-LINDAU PROTEIN	PTHR15160	176	probably begign
D92Y	VON HIPPEL-LINDAU PROTEIN	PTHR15160	176	probably begign
E10G	VON HIPPEL-LINDAU PROTEIN	PTHR15160	176	probably begign
E12D	VON HIPPEL-LINDAU PROTEIN	PTHR15160	176	probably begign
E12K	VON HIPPEL-LINDAU PROTEIN	PTHR15160	176	probably begign
E134A	VON HIPPEL-LINDAU PROTEIN	PTHR15160	750	probably damaging
E160K	VON HIPPEL-LINDAU PROTEIN	PTHR15160	361	possibly damaging
E160V	VON HIPPEL-LINDAU PROTEIN	PTHR15160	361	possibly damaging
E186K	VON HIPPEL-LINDAU PROTEIN	PTHR15160	455	probably damaging
E189K	VON HIPPEL-LINDAU PROTEIN	PTHR15160	455	probably damaging
E204D	VON HIPPEL-LINDAU PROTEIN	PTHR15160	176	probably begign
E204K	VON HIPPEL-LINDAU PROTEIN	PTHR15160	176	probably begign
E21A	VON HIPPEL-LINDAU PROTEIN	PTHR15160	30	probably begign
E26G	VON HIPPEL-LINDAU PROTEIN	PTHR15160	30	probably begign
E26K	VON HIPPEL-LINDAU PROTEIN	PTHR15160	30	probably begign
E31G	VON HIPPEL-LINDAU PROTEIN	PTHR15160	30	probably begign
E37K	VON HIPPEL-LINDAU PROTEIN	PTHR15160	176	probably begign
E41V	VON HIPPEL-LINDAU PROTEIN	PTHR15160	176	probably begign
E47K	VON HIPPEL-LINDAU PROTEIN	PTHR15160	176	probably begign
E47N	VON HIPPEL-LINDAU PROTEIN	PTHR15160	176	probably begign
E51Q	VON HIPPEL-LINDAU PROTEIN	PTHR15160	176	probably begign
E52K	VON HIPPEL-LINDAU PROTEIN	PTHR15160	30	probably begign
E70K	VON HIPPEL-LINDAU PROTEIN	PTHR15160	361	possibly damaging
E70L	VON HIPPEL-LINDAU PROTEIN	PTHR15160	361	possibly damaging
E94K	VON HIPPEL-LINDAU PROTEIN	PTHR15160	176	probably begign
F119L	VON HIPPEL-LINDAU PROTEIN	PTHR15160	1628	probably damaging
F119S	VON HIPPEL-LINDAU PROTEIN	PTHR15160	1628	probably damaging
F136C	VON HIPPEL-LINDAU PROTEIN	PTHR15160	361	possibly damaging
F136I	VON HIPPEL-LINDAU PROTEIN	PTHR15160	361	possibly damaging
F136L	VON HIPPEL-LINDAU PROTEIN	PTHR15160	361	possibly damaging
F136S	VON HIPPEL-LINDAU PROTEIN	PTHR15160	361	possibly damaging
F136V	VON HIPPEL-LINDAU PROTEIN	PTHR15160	361	possibly damaging
F136Y	VON HIPPEL-LINDAU PROTEIN	PTHR15160	361	possibly damaging
F76I	VON HIPPEL-LINDAU PROTEIN	PTHR15160	1628	probably damaging
F76L	VON HIPPEL-LINDAU PROTEIN	PTHR15160	1628	probably damaging
F76S	VON HIPPEL-LINDAU PROTEIN	PTHR15160	1628	probably damaging
F91L	VON HIPPEL-LINDAU PROTEIN	PTHR15160	750	probably damaging
G104A	VON HIPPEL-LINDAU PROTEIN	PTHR15160	910	probably damaging
G104G	VON HIPPEL-LINDAU PROTEIN	PTHR15160	910	probably damaging
G104V	VON HIPPEL-LINDAU PROTEIN	PTHR15160	910	probably damaging
G106A	VON HIPPEL-LINDAU PROTEIN	PTHR15160	750	probably damaging
G106D	VON HIPPEL-LINDAU PROTEIN	PTHR15160	750	probably damaging
G114A	VON HIPPEL-LINDAU PROTEIN	PTHR15160	910	probably damaging
G114C	VON HIPPEL-LINDAU PROTEIN	PTHR15160	910	probably damaging
G114D	VON HIPPEL-LINDAU PROTEIN	PTHR15160	910	probably damaging
G114R	VON HIPPEL-LINDAU PROTEIN	PTHR15160	910	probably damaging
G114S	VON HIPPEL-LINDAU PROTEIN	PTHR15160	910	probably damaging
G114S	VON HIPPEL-LINDAU PROTEIN	PTHR15160	910	probably damaging
G127V	VON HIPPEL-LINDAU PROTEIN	PTHR15160	455	probably damaging
G144D	VON HIPPEL-LINDAU PROTEIN	PTHR15160	750	probably damaging
G144Q	VON HIPPEL-LINDAU PROTEIN	PTHR15160	750	probably damaging
G144R	VON HIPPEL-LINDAU PROTEIN	PTHR15160	750	probably damaging
G14D	VON HIPPEL-LINDAU PROTEIN	PTHR15160	176	probably begign
G29C	VON HIPPEL-LINDAU PROTEIN	PTHR15160	30	probably begign
G29D	VON HIPPEL-LINDAU PROTEIN	PTHR15160	30	probably begign
G39D	VON HIPPEL-LINDAU PROTEIN	PTHR15160	176	probably begign
G39S	VON HIPPEL-LINDAU PROTEIN	PTHR15160	176	probably begign
G44D	VON HIPPEL-LINDAU PROTEIN	PTHR15160	30	probably begign
G49C	VON HIPPEL-LINDAU PROTEIN	PTHR15160	176	probably begign
G49D	VON HIPPEL-LINDAU PROTEIN	PTHR15160	176	probably begign
G57E	VON HIPPEL-LINDAU PROTEIN	PTHR15160	176	probably begign
G93C	VON HIPPEL-LINDAU PROTEIN	PTHR15160	1628	probably damaging
G93D	VON HIPPEL-LINDAU PROTEIN	PTHR15160	1628	probably damaging
G93E	VON HIPPEL-LINDAU PROTEIN	PTHR15160	1628	probably damaging
G93F	VON HIPPEL-LINDAU PROTEIN	PTHR15160	1628	probably damaging
G93R	VON HIPPEL-LINDAU PROTEIN	PTHR15160	1628	probably damaging
G93S	VON HIPPEL-LINDAU PROTEIN	PTHR15160	1628	probably damaging
G93V	VON HIPPEL-LINDAU PROTEIN	PTHR15160	1628	probably damaging
H110N	VON HIPPEL-LINDAU PROTEIN	PTHR15160	176	probably begign
H110P	VON HIPPEL-LINDAU PROTEIN	PTHR15160	176	probably begign
H110Q	VON HIPPEL-LINDAU PROTEIN	PTHR15160	176	probably begign
H115D	VON HIPPEL-LINDAU PROTEIN	PTHR15160	1628	probably damaging
H115L	VON HIPPEL-LINDAU PROTEIN	PTHR15160	1628	probably damaging
H115N	VON HIPPEL-LINDAU PROTEIN	PTHR15160	1628	probably damaging
H115P	VON HIPPEL-LINDAU PROTEIN	PTHR15160	1628	probably damaging
H115Q	VON HIPPEL-LINDAU PROTEIN	PTHR15160	1628	probably damaging
H115R	VON HIPPEL-LINDAU PROTEIN	PTHR15160	1628	probably damaging
H115Y	VON HIPPEL-LINDAU PROTEIN	PTHR15160	1628	probably damaging
H125L	VON HIPPEL-LINDAU PROTEIN	PTHR15160	97	probably begign
H125P	VON HIPPEL-LINDAU PROTEIN	PTHR15160	97	probably begign
H191D	VON HIPPEL-LINDAU PROTEIN	PTHR15160	361	possibly damaging
H208N	VON HIPPEL-LINDAU PROTEIN	PTHR15160	30	probably begign
I109N	VON HIPPEL-LINDAU PROTEIN	PTHR15160	176	probably begign
I109S	VON HIPPEL-LINDAU PROTEIN	PTHR15160	176	probably begign
I147T	VON HIPPEL-LINDAU PROTEIN	PTHR15160	176	probably begign
I151F	VON HIPPEL-LINDAU PROTEIN	PTHR15160	1628	probably damaging
I151H	VON HIPPEL-LINDAU PROTEIN	PTHR15160	1628	probably damaging
I151M	VON HIPPEL-LINDAU PROTEIN	PTHR15160	1628	probably damaging
I151N	VON HIPPEL-LINDAU PROTEIN	PTHR15160	1628	probably damaging
I151S	VON HIPPEL-LINDAU PROTEIN	PTHR15160	1628	probably damaging
I151T	VON HIPPEL-LINDAU PROTEIN	PTHR15160	1628	probably damaging
I180N	VON HIPPEL-LINDAU PROTEIN	PTHR15160	1628	probably damaging
I180V	VON HIPPEL-LINDAU PROTEIN	PTHR15160	1628	probably damaging
I75S	VON HIPPEL-LINDAU PROTEIN	PTHR15160	176	probably begign
K159E	VON HIPPEL-LINDAU PROTEIN	PTHR15160	455	probably damaging
K159N	VON HIPPEL-LINDAU PROTEIN	PTHR15160	455	probably damaging
K171D	VON HIPPEL-LINDAU PROTEIN	PTHR15160	176	probably begign
K171N	VON HIPPEL-LINDAU PROTEIN	PTHR15160	176	probably begign
L101G	VON HIPPEL-LINDAU PROTEIN	PTHR15160	455	probably damaging
L101L	VON HIPPEL-LINDAU PROTEIN	PTHR15160	455	probably damaging
L101P	VON HIPPEL-LINDAU PROTEIN	PTHR15160	455	probably damaging
L101Q	VON HIPPEL-LINDAU PROTEIN	PTHR15160	455	probably damaging
L101R	VON HIPPEL-LINDAU PROTEIN	PTHR15160	455	probably damaging
L116V	VON HIPPEL-LINDAU PROTEIN	PTHR15160	176	probably begign
L118P	VON HIPPEL-LINDAU PROTEIN	PTHR15160	361	possibly damaging
L118R	VON HIPPEL-LINDAU PROTEIN	PTHR15160	361	possibly damaging
L128F	VON HIPPEL-LINDAU PROTEIN	PTHR15160	455	probably damaging
L128H	VON HIPPEL-LINDAU PROTEIN	PTHR15160	455	probably damaging
L128I	VON HIPPEL-LINDAU PROTEIN	PTHR15160	455	probably damaging
L128P	VON HIPPEL-LINDAU PROTEIN	PTHR15160	455	probably damaging
L128R	VON HIPPEL-LINDAU PROTEIN	PTHR15160	455	probably damaging
L129M	VON HIPPEL-LINDAU PROTEIN	PTHR15160	324	possibly damaging
L129P	VON HIPPEL-LINDAU PROTEIN	PTHR15160	324	possibly damaging
L135F	VON HIPPEL-LINDAU PROTEIN	PTHR15160	361	possibly damaging
L153P	VON HIPPEL-LINDAU PROTEIN	PTHR15160	750	probably damaging
L153Q	VON HIPPEL-LINDAU PROTEIN	PTHR15160	750	probably damaging
L153R	VON HIPPEL-LINDAU PROTEIN	PTHR15160	750	probably damaging
L158P	VON HIPPEL-LINDAU PROTEIN	PTHR15160	1628	probably damaging
L158Q	VON HIPPEL-LINDAU PROTEIN	PTHR15160	1628	probably damaging
L158R	VON HIPPEL-LINDAU PROTEIN	PTHR15160	1628	probably damaging
L158V	VON HIPPEL-LINDAU PROTEIN	PTHR15160	1628	probably damaging
L163F	VON HIPPEL-LINDAU PROTEIN	PTHR15160	750	probably damaging
L163H	VON HIPPEL-LINDAU PROTEIN	PTHR15160	750	probably damaging
L163P	VON HIPPEL-LINDAU PROTEIN	PTHR15160	750	probably damaging
L163R	VON HIPPEL-LINDAU PROTEIN	PTHR15160	750	probably damaging
L169P	VON HIPPEL-LINDAU PROTEIN	PTHR15160	750	probably damaging
L178P	VON HIPPEL-LINDAU PROTEIN	PTHR15160	910	probably damaging
L178Q	VON HIPPEL-LINDAU PROTEIN	PTHR15160	910	probably damaging
L178R	VON HIPPEL-LINDAU PROTEIN	PTHR15160	910	probably damaging
L184H	VON HIPPEL-LINDAU PROTEIN	PTHR15160	1628	probably damaging
L184P	VON HIPPEL-LINDAU PROTEIN	PTHR15160	1628	probably damaging
L184R	VON HIPPEL-LINDAU PROTEIN	PTHR15160	1628	probably damaging
L188P	VON HIPPEL-LINDAU PROTEIN	PTHR15160	1628	probably damaging
L188Q	VON HIPPEL-LINDAU PROTEIN	PTHR15160	1628	probably damaging
L188R	VON HIPPEL-LINDAU PROTEIN	PTHR15160	1628	probably damaging
L188V	VON HIPPEL-LINDAU PROTEIN	PTHR15160	1628	probably damaging
L198P	VON HIPPEL-LINDAU PROTEIN	PTHR15160	750	probably damaging
L198Q	VON HIPPEL-LINDAU PROTEIN	PTHR15160	750	probably damaging
L198R	VON HIPPEL-LINDAU PROTEIN	PTHR15160	750	probably damaging
L201P	VON HIPPEL-LINDAU PROTEIN	PTHR15160	361	possibly damaging
L48V	VON HIPPEL-LINDAU PROTEIN	PTHR15160	30	probably begign
L63P	VON HIPPEL-LINDAU PROTEIN	PTHR15160	455	probably damaging
L85P	VON HIPPEL-LINDAU PROTEIN	PTHR15160	324	possibly damaging
L89H	VON HIPPEL-LINDAU PROTEIN	PTHR15160	176	probably begign
L89P	VON HIPPEL-LINDAU PROTEIN	PTHR15160	176	probably begign
L89R	VON HIPPEL-LINDAU PROTEIN	PTHR15160	176	probably begign
M1I	VON HIPPEL-LINDAU PROTEIN	PTHR15160	1628	probably damaging
M211I	VON HIPPEL-LINDAU PROTEIN	PTHR15160	176	probably begign
N131I	VON HIPPEL-LINDAU PROTEIN	PTHR15160	750	probably damaging
N131K	VON HIPPEL-LINDAU PROTEIN	PTHR15160	750	probably damaging
N131S	VON HIPPEL-LINDAU PROTEIN	PTHR15160	750	probably damaging
N131T	VON HIPPEL-LINDAU PROTEIN	PTHR15160	750	probably damaging
N131Y	VON HIPPEL-LINDAU PROTEIN	PTHR15160	750	probably damaging
N141S	VON HIPPEL-LINDAU PROTEIN	PTHR15160	455	probably damaging
N174D	VON HIPPEL-LINDAU PROTEIN	PTHR15160	97	probably begign
N67S	VON HIPPEL-LINDAU PROTEIN	PTHR15160	455	probably damaging
N78D	VON HIPPEL-LINDAU PROTEIN	PTHR15160	1628	probably damaging
N78H	VON HIPPEL-LINDAU PROTEIN	PTHR15160	1628	probably damaging
N78I	VON HIPPEL-LINDAU PROTEIN	PTHR15160	1628	probably damaging
N78K	VON HIPPEL-LINDAU PROTEIN	PTHR15160	1628	probably damaging
N78S	VON HIPPEL-LINDAU PROTEIN	PTHR15160	1628	probably damaging
N78T	VON HIPPEL-LINDAU PROTEIN	PTHR15160	1628	probably damaging
N78Y	VON HIPPEL-LINDAU PROTEIN	PTHR15160	1628	probably damaging
N7D	VON HIPPEL-LINDAU PROTEIN	PTHR15160	91	probably begign
N7I	VON HIPPEL-LINDAU PROTEIN	PTHR15160	91	probably begign
N90I	VON HIPPEL-LINDAU PROTEIN	PTHR15160	324	possibly damaging
N90Y	VON HIPPEL-LINDAU PROTEIN	PTHR15160	324	possibly damaging
P102A	VON HIPPEL-LINDAU PROTEIN	PTHR15160	176	probably begign
P103A	VON HIPPEL-LINDAU PROTEIN	PTHR15160	1628	probably damaging
P138L	VON HIPPEL-LINDAU PROTEIN	PTHR15160	1628	probably damaging
P138R	VON HIPPEL-LINDAU PROTEIN	PTHR15160	1628	probably damaging
P138T	VON HIPPEL-LINDAU PROTEIN	PTHR15160	1628	probably damaging
P146A	VON HIPPEL-LINDAU PROTEIN	PTHR15160	4200	probably damaging
P154L	VON HIPPEL-LINDAU PROTEIN	PTHR15160	1628	probably damaging
P192L	VON HIPPEL-LINDAU PROTEIN	PTHR15160	750	probably damaging
P192S	VON HIPPEL-LINDAU PROTEIN	PTHR15160	750	probably damaging
P25L	VON HIPPEL-LINDAU PROTEIN	PTHR15160	30	probably begign
P25S	VON HIPPEL-LINDAU PROTEIN	PTHR15160	30	probably begign
P2L	VON HIPPEL-LINDAU PROTEIN	PTHR15160	176	probably begign
P40L	VON HIPPEL-LINDAU PROTEIN	PTHR15160	30	probably begign
P40S	VON HIPPEL-LINDAU PROTEIN	PTHR15160	30	probably begign
P59S	VON HIPPEL-LINDAU PROTEIN	PTHR15160	91	probably begign
P81S	VON HIPPEL-LINDAU PROTEIN	PTHR15160	361	possibly damaging
P81T	VON HIPPEL-LINDAU PROTEIN	PTHR15160	361	possibly damaging
P86A	VON HIPPEL-LINDAU PROTEIN	PTHR15160	750	probably damaging
P86H	VON HIPPEL-LINDAU PROTEIN	PTHR15160	750	probably damaging
P86L	VON HIPPEL-LINDAU PROTEIN	PTHR15160	750	probably damaging
P86R	VON HIPPEL-LINDAU PROTEIN	PTHR15160	750	probably damaging
P86S	VON HIPPEL-LINDAU PROTEIN	PTHR15160	750	probably damaging
P86T	VON HIPPEL-LINDAU PROTEIN	PTHR15160	750	probably damaging
P95R	VON HIPPEL-LINDAU PROTEIN	PTHR15160	750	probably damaging
P97L	VON HIPPEL-LINDAU PROTEIN	PTHR15160	324	possibly damaging
Q132P	VON HIPPEL-LINDAU PROTEIN	PTHR15160	324	possibly damaging
Q145H	VON HIPPEL-LINDAU PROTEIN	PTHR15160	455	probably damaging
Q164H	VON HIPPEL-LINDAU PROTEIN	PTHR15160	910	probably damaging
Q164P	VON HIPPEL-LINDAU PROTEIN	PTHR15160	910	probably damaging
Q164R	VON HIPPEL-LINDAU PROTEIN	PTHR15160	910	probably damaging
Q195R	VON HIPPEL-LINDAU PROTEIN	PTHR15160	176	probably begign
Q73K	VON HIPPEL-LINDAU PROTEIN	PTHR15160	361	possibly damaging
Q96H	VON HIPPEL-LINDAU PROTEIN	PTHR15160	176	probably begign
Q96P	VON HIPPEL-LINDAU PROTEIN	PTHR15160	176	probably begign
R107C	VON HIPPEL-LINDAU PROTEIN	PTHR15160	750	probably damaging
R107G	VON HIPPEL-LINDAU PROTEIN	PTHR15160	750	probably damaging
R107H	VON HIPPEL-LINDAU PROTEIN	PTHR15160	750	probably damaging
R107P	VON HIPPEL-LINDAU PROTEIN	PTHR15160	750	probably damaging
R120G	VON HIPPEL-LINDAU PROTEIN	PTHR15160	1628	probably damaging
R120S	VON HIPPEL-LINDAU PROTEIN	PTHR15160	1628	probably damaging
R120T	VON HIPPEL-LINDAU PROTEIN	PTHR15160	1628	probably damaging
R161G	VON HIPPEL-LINDAU PROTEIN	PTHR15160	750	probably damaging
R161P	VON HIPPEL-LINDAU PROTEIN	PTHR15160	750	probably damaging
R161Q	VON HIPPEL-LINDAU PROTEIN	PTHR15160	750	probably damaging
R167G	VON HIPPEL-LINDAU PROTEIN	PTHR15160	1628	probably damaging
R167L	VON HIPPEL-LINDAU PROTEIN	PTHR15160	1628	probably damaging
R167P	VON HIPPEL-LINDAU PROTEIN	PTHR15160	1628	probably damaging
R167Q	VON HIPPEL-LINDAU PROTEIN	PTHR15160	1628	probably damaging
R167W	VON HIPPEL-LINDAU PROTEIN	PTHR15160	1628	probably damaging
R176K	VON HIPPEL-LINDAU PROTEIN	PTHR15160	455	probably damaging
R176W	VON HIPPEL-LINDAU PROTEIN	PTHR15160	455	probably damaging
R182G	VON HIPPEL-LINDAU PROTEIN	PTHR15160	361	possibly damaging
R182K	VON HIPPEL-LINDAU PROTEIN	PTHR15160	361	possibly damaging
R200Q	VON HIPPEL-LINDAU PROTEIN	PTHR15160	750	probably damaging
R200W	VON HIPPEL-LINDAU PROTEIN	PTHR15160	750	probably damaging
R205C	VON HIPPEL-LINDAU PROTEIN	PTHR15160	30	probably begign
R205H	VON HIPPEL-LINDAU PROTEIN	PTHR15160	30	probably begign
R210W	VON HIPPEL-LINDAU PROTEIN	PTHR15160	176	probably begign
R58W	VON HIPPEL-LINDAU PROTEIN	PTHR15160	176	probably begign
R60W	VON HIPPEL-LINDAU PROTEIN	PTHR15160	176	probably begign
R64P	VON HIPPEL-LINDAU PROTEIN	PTHR15160	750	probably damaging
R69C	VON HIPPEL-LINDAU PROTEIN	PTHR15160	750	probably damaging
R79C	VON HIPPEL-LINDAU PROTEIN	PTHR15160	455	probably damaging
R79H	VON HIPPEL-LINDAU PROTEIN	PTHR15160	455	probably damaging
R79P	VON HIPPEL-LINDAU PROTEIN	PTHR15160	455	probably damaging
R82C	VON HIPPEL-LINDAU PROTEIN	PTHR15160	1628	probably damaging
R82G	VON HIPPEL-LINDAU PROTEIN	PTHR15160	1628	probably damaging
R82L	VON HIPPEL-LINDAU PROTEIN	PTHR15160	1628	probably damaging
R82P	VON HIPPEL-LINDAU PROTEIN	PTHR15160	1628	probably damaging
S111C	VON HIPPEL-LINDAU PROTEIN	PTHR15160	324	possibly damaging
S111G	VON HIPPEL-LINDAU PROTEIN	PTHR15160	324	possibly damaging
S111I	VON HIPPEL-LINDAU PROTEIN	PTHR15160	324	possibly damaging
S111N	VON HIPPEL-LINDAU PROTEIN	PTHR15160	324	possibly damaging
S111R	VON HIPPEL-LINDAU PROTEIN	PTHR15160	324	possibly damaging
S139P	VON HIPPEL-LINDAU PROTEIN	PTHR15160	176	probably begign
S183L	VON HIPPEL-LINDAU PROTEIN	PTHR15160	361	possibly damaging
S183W	VON HIPPEL-LINDAU PROTEIN	PTHR15160	361	possibly damaging
S33E	VON HIPPEL-LINDAU PROTEIN	PTHR15160	30	probably begign
S38F	VON HIPPEL-LINDAU PROTEIN	PTHR15160	176	probably begign
S38P	VON HIPPEL-LINDAU PROTEIN	PTHR15160	176	probably begign
S65A	VON HIPPEL-LINDAU PROTEIN	PTHR15160	1628	probably damaging
S65L	VON HIPPEL-LINDAU PROTEIN	PTHR15160	1628	probably damaging
S65P	VON HIPPEL-LINDAU PROTEIN	PTHR15160	1628	probably damaging
S65T	VON HIPPEL-LINDAU PROTEIN	PTHR15160	1628	probably damaging
S65W	VON HIPPEL-LINDAU PROTEIN	PTHR15160	1628	probably damaging
S68L	VON HIPPEL-LINDAU PROTEIN	PTHR15160	1628	probably damaging
S68P	VON HIPPEL-LINDAU PROTEIN	PTHR15160	1628	probably damaging
S68T	VON HIPPEL-LINDAU PROTEIN	PTHR15160	1628	probably damaging
S68W	VON HIPPEL-LINDAU PROTEIN	PTHR15160	1628	probably damaging
S72P	VON HIPPEL-LINDAU PROTEIN	PTHR15160	324	possibly damaging
S80D	VON HIPPEL-LINDAU PROTEIN	PTHR15160	176	probably begign
S80G	VON HIPPEL-LINDAU PROTEIN	PTHR15160	176	probably begign
S80I	VON HIPPEL-LINDAU PROTEIN	PTHR15160	176	probably begign
S80N	VON HIPPEL-LINDAU PROTEIN	PTHR15160	176	probably begign
S80R	VON HIPPEL-LINDAU PROTEIN	PTHR15160	176	probably begign
T100A	VON HIPPEL-LINDAU PROTEIN	PTHR15160	324	possibly damaging
T105M	VON HIPPEL-LINDAU PROTEIN	PTHR15160	361	possibly damaging
T105P	VON HIPPEL-LINDAU PROTEIN	PTHR15160	361	possibly damaging
T124A	VON HIPPEL-LINDAU PROTEIN	PTHR15160	750	probably damaging
T124I	VON HIPPEL-LINDAU PROTEIN	PTHR15160	750	probably damaging
T133S	VON HIPPEL-LINDAU PROTEIN	PTHR15160	176	probably begign
T152P	VON HIPPEL-LINDAU PROTEIN	PTHR15160	361	possibly damaging
T157I	VON HIPPEL-LINDAU PROTEIN	PTHR15160	324	possibly damaging
V130D	VON HIPPEL-LINDAU PROTEIN	PTHR15160	750	probably damaging
V130F	VON HIPPEL-LINDAU PROTEIN	PTHR15160	750	probably damaging
V130G	VON HIPPEL-LINDAU PROTEIN	PTHR15160	750	probably damaging
V130L	VON HIPPEL-LINDAU PROTEIN	PTHR15160	750	probably damaging
V137M	VON HIPPEL-LINDAU PROTEIN	PTHR15160	361	possibly damaging
V155D	VON HIPPEL-LINDAU PROTEIN	PTHR15160	750	probably damaging
V155E	VON HIPPEL-LINDAU PROTEIN	PTHR15160	750	probably damaging
V155G	VON HIPPEL-LINDAU PROTEIN	PTHR15160	750	probably damaging
V155L	VON HIPPEL-LINDAU PROTEIN	PTHR15160	750	probably damaging
V155M	VON HIPPEL-LINDAU PROTEIN	PTHR15160	750	probably damaging
V165D	VON HIPPEL-LINDAU PROTEIN	PTHR15160	176	probably begign
V165G	VON HIPPEL-LINDAU PROTEIN	PTHR15160	176	probably begign
V165I	VON HIPPEL-LINDAU PROTEIN	PTHR15160	176	probably begign
V166A	VON HIPPEL-LINDAU PROTEIN	PTHR15160	361	possibly damaging
V166D	VON HIPPEL-LINDAU PROTEIN	PTHR15160	361	possibly damaging
V166F	VON HIPPEL-LINDAU PROTEIN	PTHR15160	361	possibly damaging
V166G	VON HIPPEL-LINDAU PROTEIN	PTHR15160	361	possibly damaging
V166H	VON HIPPEL-LINDAU PROTEIN	PTHR15160	361	possibly damaging
V166I	VON HIPPEL-LINDAU PROTEIN	PTHR15160	361	possibly damaging
V170A	VON HIPPEL-LINDAU PROTEIN	PTHR15160	176	probably begign
V170D	VON HIPPEL-LINDAU PROTEIN	PTHR15160	176	probably begign
V170F	VON HIPPEL-LINDAU PROTEIN	PTHR15160	176	probably begign
V170G	VON HIPPEL-LINDAU PROTEIN	PTHR15160	176	probably begign
V194G	VON HIPPEL-LINDAU PROTEIN	PTHR15160	176	probably begign
V66G	VON HIPPEL-LINDAU PROTEIN	PTHR15160	176	probably begign
V74A	VON HIPPEL-LINDAU PROTEIN	PTHR15160	455	probably damaging
V74D	VON HIPPEL-LINDAU PROTEIN	PTHR15160	455	probably damaging
V74G	VON HIPPEL-LINDAU PROTEIN	PTHR15160	455	probably damaging
V83I	VON HIPPEL-LINDAU PROTEIN	PTHR15160	176	probably begign
V84E	VON HIPPEL-LINDAU PROTEIN	PTHR15160	750	probably damaging
V84L	VON HIPPEL-LINDAU PROTEIN	PTHR15160	750	probably damaging
V87A	VON HIPPEL-LINDAU PROTEIN	PTHR15160	176	probably begign
V87E	VON HIPPEL-LINDAU PROTEIN	PTHR15160	176	probably begign
W117C	VON HIPPEL-LINDAU PROTEIN	PTHR15160	1629	probably damaging
W117G	VON HIPPEL-LINDAU PROTEIN	PTHR15160	1629	probably damaging
W117L	VON HIPPEL-LINDAU PROTEIN	PTHR15160	1629	probably damaging
W117R	VON HIPPEL-LINDAU PROTEIN	PTHR15160	1629	probably damaging
W117S	VON HIPPEL-LINDAU PROTEIN	PTHR15160	1629	probably damaging
W88C	VON HIPPEL-LINDAU PROTEIN	PTHR15160	1629	probably damaging
W88G	VON HIPPEL-LINDAU PROTEIN	PTHR15160	1629	probably damaging
W88L	VON HIPPEL-LINDAU PROTEIN	PTHR15160	1629	probably damaging
W88R	VON HIPPEL-LINDAU PROTEIN	PTHR15160	1629	probably damaging
W88S	VON HIPPEL-LINDAU PROTEIN	PTHR15160	1629	probably damaging
Y112D	VON HIPPEL-LINDAU PROTEIN	PTHR15160	361	possibly damaging
Y112H	VON HIPPEL-LINDAU PROTEIN	PTHR15160	361	possibly damaging
Y112N	VON HIPPEL-LINDAU PROTEIN	PTHR15160	361	possibly damaging
Y156C	VON HIPPEL-LINDAU PROTEIN	PTHR15160	176	probably begign
Y156D	VON HIPPEL-LINDAU PROTEIN	PTHR15160	176	probably begign
Y156N	VON HIPPEL-LINDAU PROTEIN	PTHR15160	176	probably begign
Y175C	VON HIPPEL-LINDAU PROTEIN	PTHR15160	455	probably damaging
Y175D	VON HIPPEL-LINDAU PROTEIN	PTHR15160	455	probably damaging
Y175N	VON HIPPEL-LINDAU PROTEIN	PTHR15160	455	probably damaging
Y98C	VON HIPPEL-LINDAU PROTEIN	PTHR15160	1628	probably damaging
Y98D	VON HIPPEL-LINDAU PROTEIN	PTHR15160	1628	probably damaging
Y98F	VON HIPPEL-LINDAU PROTEIN	PTHR15160	1628	probably damaging
Y98H	VON HIPPEL-LINDAU PROTEIN	PTHR15160	1628	probably damaging
Y98N	VON HIPPEL-LINDAU PROTEIN	PTHR15160	1628	probably damaging
Y98S	VON HIPPEL-LINDAU PROTEIN	PTHR15160	1628	probably damaging

## Sheet: Pmut
position	wt	mt	pred_disease	pred_score
1	M	I	False	0.2544
2	P	L	False	0.3905
7	N	D	False	0.0975
7	N	I	False	0.485
10	E	G	False	0.1708
11	A	T	False	0.4685
12	E	D	False	0.1316
12	E	K	False	0.4762
14	G	D	False	0.4331
18	A	E	False	0.4753
21	E	A	False	0.1951
25	P	L	True	0.5091
25	P	S	False	0.2738
26	E	G	False	0.1324
26	E	K	False	0.42
28	D	G	False	0.0864
28	D	V	False	0.088
29	G	C	True	0.513
29	G	D	False	0.1544
31	E	G	False	0.1427
33	S	E	False	0.1265
37	E	K	False	0.316
38	S	F	False	0.2061
38	S	P	False	0.1298
39	G	D	False	0.1591
39	G	S	False	0.1356
40	P	L	False	0.3463
40	P	S	False	0.1486
41	E	V	False	0.3631
44	G	D	False	0.0116
47	E	K	False	0.1339
47	E	N	False	0.1815
48	L	V	False	0.0493
49	G	C	False	0.3139
49	G	D	False	0.1473
50	A	G	False	0.0957
50	A	P	False	0.0871
50	A	T	False	0.0957
50	A	V	False	0.2276
51	E	Q	False	0.0642
52	E	K	False	0.2475
56	A	G	False	0.2036
57	G	E	False	0.0906
58	R	W	False	0.2529
59	P	S	False	0.0813
60	R	W	False	0.0737
63	L	P	True	0.9116
64	R	P	True	0.9524
65	S	A	True	0.8249
65	S	L	True	0.9409
65	S	P	True	0.8249
65	S	T	True	0.8475
65	S	W	True	0.9409
66	V	G	False	0.1939
67	N	S	True	0.8729
68	S	L	False	0.3281
68	S	P	False	0.4099
68	S	T	False	0.1395
68	S	W	False	0.4935
69	R	C	False	0.129
70	E	K	True	0.8189
70	E	L	True	0.539
72	S	P	True	0.8383
73	Q	K	False	0.3023
74	V	A	True	0.6033
74	V	D	True	0.9384
74	V	G	True	0.9278
75	I	S	True	0.6935
76	F	I	True	0.698
76	F	L	True	0.8241
76	F	S	True	0.9219
78	N	D	True	0.739
78	N	H	True	0.9008
78	N	I	True	0.9146
78	N	K	True	0.9008
78	N	S	True	0.9358
78	N	T	True	0.9008
78	N	Y	True	0.7737
79	R	C	True	0.5727
79	R	H	False	0.1813
79	R	P	True	0.8098
80	S	D	True	0.8524
80	S	G	True	0.5898
80	S	I	True	0.8579
80	S	N	True	0.8658
80	S	R	True	0.6399
81	P	S	True	0.6211
81	P	T	True	0.7624
82	R	C	True	0.9061
82	R	G	True	0.9061
82	R	L	True	0.9458
82	R	P	True	0.9384
83	V	I	False	0.1095
84	V	E	True	0.9677
84	V	L	True	0.8511
85	L	P	True	0.6248
86	P	A	True	0.7173
86	P	H	True	0.938
86	P	L	True	0.7036
86	P	R	True	0.938
86	P	S	True	0.8498
86	P	T	True	0.8801
87	V	A	False	0.4018
87	V	E	False	0.4177
88	W	C	True	0.8264
88	W	G	True	0.9327
88	W	L	True	0.9213
88	W	R	True	0.9327
88	W	S	True	0.9327
89	L	H	True	0.7939
89	L	P	True	0.7939
89	L	R	True	0.7975
90	N	I	True	0.8558
90	N	Y	True	0.8558
91	F	L	True	0.8119
92	D	N	False	0.211
92	D	Y	False	0.1342
93	G	C	True	0.862
93	G	D	True	0.7426
93	G	E	True	0.744
93	G	F	True	0.9409
93	G	R	True	0.8982
93	G	S	True	0.8475
93	G	V	True	0.9409
94	E	K	False	0.3061
95	P	R	True	0.5543
96	Q	H	False	0.3162
96	Q	P	True	0.6248
97	P	L	True	0.6248
98	Y	C	True	0.9338
98	Y	D	True	0.9222
98	Y	F	True	0.7998
98	Y	H	True	0.8923
98	Y	N	True	0.9338
98	Y	S	True	0.9222
100	T	A	False	0.299
101	L	G	True	0.88
102	P	A	False	0.0427
103	P	A	False	0.4476
104	G	A	True	0.6604
105	T	M	False	0.2055
105	T	P	True	0.6123
106	G	A	True	0.616
106	G	D	False	0.25
107	R	C	True	0.5727
107	R	G	True	0.8086
107	R	H	True	0.5225
107	R	P	True	0.6989
109	I	N	False	0.3514
109	I	S	False	0.3664
110	H	N	False	0.143
110	H	P	False	0.4949
110	H	Q	False	0.332
111	S	C	True	0.6711
111	S	G	False	0.3901
111	S	I	True	0.6835
111	S	N	False	0.2168
111	S	R	True	0.6783
112	Y	D	True	0.8316
112	Y	H	True	0.5605
112	Y	N	True	0.8316
114	G	A	True	0.7041
114	G	C	True	0.9024
114	G	D	True	0.8462
114	G	R	True	0.7746
114	G	S	False	0.3936
115	H	D	True	0.738
115	H	L	True	0.9261
115	H	N	True	0.9123
115	H	P	True	0.9261
115	H	Q	True	0.8772
115	H	R	True	0.8772
115	H	Y	True	0.9111
116	L	V	True	0.5587
117	W	C	True	0.9342
117	W	G	True	0.9342
117	W	L	True	0.9205
117	W	R	True	0.9342
117	W	S	True	0.9342
118	L	P	True	0.9039
118	L	R	True	0.6853
119	F	L	True	0.8442
119	F	S	True	0.9363
120	R	G	True	0.9104
120	R	S	True	0.9104
120	R	T	True	0.6486
121	D	E	True	0.8077
121	D	G	True	0.9346
121	D	N	True	0.61
121	D	V	True	0.9282
121	D	Y	True	0.9282
122	A	E	True	0.9331
122	A	I	True	0.9567
124	T	A	True	0.8479
124	T	I	True	0.9077
125	H	L	False	0.3915
125	H	P	False	0.3915
126	D	G	True	0.9454
126	D	N	True	0.8605
126	D	Y	True	0.9537
127	G	V	True	0.6895
128	L	F	True	0.6834
128	L	H	True	0.9537
128	L	I	True	0.8814
128	L	P	True	0.9567
128	L	R	True	0.9567
129	L	M	True	0.6945
129	L	P	True	0.9224
130	V	D	True	0.9429
130	V	F	True	0.8853
130	V	G	True	0.8575
130	V	L	True	0.8739
131	N	I	True	0.9602
131	N	K	True	0.9086
131	N	S	True	0.9322
131	N	T	True	0.9286
131	N	Y	True	0.9677
132	Q	P	True	0.899
133	T	S	True	0.5721
134	E	A	True	0.9052
135	L	F	True	0.7604
136	F	C	True	0.9049
136	F	I	True	0.8925
136	F	L	True	0.8535
136	F	S	True	0.9282
136	F	V	True	0.8819
136	F	Y	True	0.54
137	V	M	False	0.2007
138	P	L	True	0.847
138	P	R	True	0.9134
138	P	T	True	0.8405
139	S	P	False	0.3017
141	N	S	True	0.7841
143	D	E	False	0.465
144	G	D	True	0.9587
144	G	Q	True	0.9224
144	G	R	True	0.8011
145	Q	H	True	0.8118
146	P	A	True	0.6054
147	I	T	False	0.3784
149	A	D	True	0.9084
149	A	P	True	0.8416
149	A	S	True	0.8386
149	A	T	True	0.902
151	I	F	True	0.8506
151	I	H	True	0.9363
151	I	M	True	0.8563
151	I	N	True	0.9363
151	I	S	True	0.9132
151	I	T	True	0.8884
152	T	P	True	0.8668
153	L	P	True	0.9288
153	L	Q	True	0.8768
153	L	R	True	0.9257
154	P	L	True	0.91
155	V	D	True	0.9086
155	V	E	True	0.916
155	V	G	True	0.9234
155	V	L	False	0.3642
155	V	M	False	0.4725
156	Y	C	True	0.855
156	Y	D	True	0.8607
156	Y	N	True	0.8839
157	T	I	True	0.8453
158	L	P	True	0.9283
158	L	Q	True	0.9349
158	L	R	True	0.9283
158	L	V	True	0.814
159	K	E	True	0.9539
159	K	N	True	0.8556
160	E	K	True	0.8651
160	E	V	True	0.8861
161	R	G	True	0.8929
161	R	P	True	0.9129
161	R	Q	True	0.7027
162	C	F	True	0.899
162	C	R	True	0.9378
162	C	W	True	0.9304
162	C	Y	True	0.9304
163	L	F	True	0.61
163	L	H	True	0.9304
163	L	P	True	0.8843
163	L	R	True	0.8843
164	Q	H	True	0.8325
164	Q	P	True	0.8827
164	Q	R	True	0.7165
165	V	D	True	0.935
165	V	G	True	0.9118
165	V	I	True	0.5281
166	V	A	True	0.6972
166	V	D	True	0.8247
166	V	F	True	0.6012
166	V	G	True	0.7495
166	V	H	True	0.8569
166	V	I	False	0.1689
167	R	G	True	0.7492
167	R	L	True	0.916
167	R	P	True	0.916
167	R	Q	True	0.8288
167	R	W	True	0.9086
169	L	P	True	0.9409
170	V	A	True	0.8414
170	V	D	True	0.9489
170	V	F	True	0.6864
170	V	G	True	0.9409
171	K	D	True	0.7027
171	K	N	True	0.5745
174	N	D	False	0.0739
175	Y	C	True	0.9565
175	Y	D	True	0.9465
175	Y	N	True	0.9639
176	R	K	True	0.8373
176	R	W	False	0.3549
178	L	P	True	0.9093
178	L	Q	True	0.8701
178	L	R	True	0.9474
179	D	A	True	0.9314
179	D	N	True	0.6269
180	I	N	True	0.9489
180	I	V	True	0.8837
182	R	G	True	0.7513
182	R	K	True	0.8127
183	S	L	True	0.9646
183	S	W	True	0.9565
184	L	H	True	0.9409
184	L	P	True	0.9409
184	L	R	True	0.9093
186	E	K	True	0.7656
188	L	P	True	0.9474
188	L	Q	True	0.9409
188	L	R	True	0.9409
188	L	V	True	0.6864
189	E	K	True	0.9215
191	H	D	True	0.766
192	P	L	True	0.6486
192	P	S	True	0.8273
194	V	G	True	0.7711
195	Q	R	False	0.0528
197	D	N	True	0.8664
198	L	P	True	0.5651
198	L	Q	True	0.8019
198	L	R	True	0.8581
200	R	Q	True	0.8607
200	R	W	True	0.9184
201	L	P	True	0.9384
204	E	D	True	0.7693
204	E	K	True	0.7969
205	R	C	False	0.3768
205	R	H	False	0.0029
207	A	T	False	0.0573
207	A	V	False	0.3374
208	H	N	False	0.0009
210	R	W	False	0.1764
211	M	I	False	0.3523

## Sheet: PolyPhen-2
o_pos	o_aa1	o_aa2	prediction
1	M	I	benign
2	P	L	benign
7	N	D	benign
7	N	I	benign
10	E	G	benign
11	A	T	possibly damaging
12	E	D	benign
12	E	K	benign
14	G	D	probably damaging
18	A	E	benign
21	E	A	benign
25	P	L	benign
25	P	S	benign
26	E	G	benign
26	E	K	possibly damaging
28	D	G	benign
28	D	V	benign
29	G	C	probably damaging
29	G	D	benign
31	E	G	benign
33	S	E	benign
37	E	K	benign
38	S	F	possibly damaging
38	S	P	benign
39	G	D	benign
39	G	S	benign
40	P	L	possibly damaging
40	P	S	benign
41	E	V	benign
44	G	D	benign
47	E	K	benign
47	E	N	benign
48	L	V	benign
49	G	C	probably damaging
49	G	D	benign
50	A	G	benign
50	A	P	benign
50	A	T	benign
50	A	V	benign
51	E	Q	benign
52	E	K	benign
56	A	G	benign
57	G	E	benign
58	R	W	probably damaging
59	P	S	benign
60	R	W	probably damaging
63	L	P	probably damaging
64	R	P	probably damaging
65	S	A	probably damaging
65	S	L	probably damaging
65	S	P	probably damaging
65	S	T	probably damaging
65	S	W	probably damaging
66	V	G	probably damaging
67	N	S	probably damaging
68	S	L	probably damaging
68	S	P	probably damaging
68	S	T	benign
68	S	W	probably damaging
69	R	C	benign
70	E	K	benign
70	E	L	benign
72	S	P	probably damaging
73	Q	K	benign
74	V	A	probably damaging
74	V	D	probably damaging
74	V	G	possibly damaging
75	I	S	probably damaging
76	F	I	probably damaging
76	F	L	probably damaging
76	F	S	probably damaging
78	N	D	probably damaging
78	N	H	probably damaging
78	N	I	probably damaging
78	N	K	probably damaging
78	N	S	probably damaging
78	N	T	probably damaging
78	N	Y	probably damaging
79	R	C	probably damaging
79	R	H	probably damaging
79	R	P	probably damaging
80	S	D	probably damaging
80	S	G	probably damaging
80	S	I	probably damaging
80	S	N	probably damaging
80	S	R	probably damaging
81	P	S	possibly damaging
81	P	T	benign
82	R	C	probably damaging
82	R	G	probably damaging
82	R	L	probably damaging
82	R	P	probably damaging
83	V	I	possibly damaging
84	V	E	probably damaging
84	V	L	benign
85	L	P	probably damaging
86	P	A	probably damaging
86	P	H	probably damaging
86	P	L	probably damaging
86	P	R	probably damaging
86	P	S	probably damaging
86	P	T	probably damaging
87	V	A	possibly damaging
87	V	E	probably damaging
88	W	C	probably damaging
88	W	G	probably damaging
88	W	L	probably damaging
88	W	R	probably damaging
88	W	S	probably damaging
89	L	H	probably damaging
89	L	P	probably damaging
89	L	R	probably damaging
90	N	I	probably damaging
90	N	Y	probably damaging
91	F	L	probably damaging
92	D	N	benign
92	D	Y	benign
93	G	C	probably damaging
93	G	D	probably damaging
93	G	E	probably damaging
93	G	F	probably damaging
93	G	R	probably damaging
93	G	S	probably damaging
93	G	V	probably damaging
94	E	K	probably damaging
95	P	R	probably damaging
96	Q	H	probably damaging
96	Q	P	probably damaging
97	P	L	possibly damaging
98	Y	C	probably damaging
98	Y	D	probably damaging
98	Y	F	probably damaging
98	Y	H	probably damaging
98	Y	N	probably damaging
98	Y	S	probably damaging
100	T	A	benign
101	L	G	probably damaging
101	L	P	possibly damaging
101	L	Q	probably damaging
101	L	R	probably damaging
102	P	A	benign
103	P	A	benign
104	G	A	probably damaging
104	G	V	probably damaging
105	T	M	probably damaging
105	T	P	possibly damaging
106	G	A	probably damaging
106	G	D	probably damaging
107	R	C	probably damaging
107	R	G	probably damaging
107	R	H	probably damaging
107	R	P	probably damaging
109	I	N	probably damaging
109	I	S	probably damaging
110	H	N	benign
110	H	P	probably damaging
110	H	Q	probably damaging
111	S	C	probably damaging
111	S	G	probably damaging
111	S	I	probably damaging
111	S	N	benign
111	S	R	probably damaging
112	Y	D	probably damaging
112	Y	H	probably damaging
112	Y	N	probably damaging
114	G	A	probably damaging
114	G	C	probably damaging
114	G	D	probably damaging
114	G	R	probably damaging
114	G	S	probably damaging
114	G	S	probably damaging
115	H	D	probably damaging
115	H	L	probably damaging
115	H	N	probably damaging
115	H	P	probably damaging
115	H	Q	probably damaging
115	H	R	probably damaging
115	H	Y	probably damaging
116	L	V	benign
117	W	C	probably damaging
117	W	G	benign
117	W	L	probably damaging
117	W	R	probably damaging
117	W	S	probably damaging
118	L	P	probably damaging
118	L	R	probably damaging
119	F	L	probably damaging
119	F	S	probably damaging
120	R	G	probably damaging
120	R	S	probably damaging
120	R	T	probably damaging
121	D	E	benign
121	D	G	probably damaging
121	D	N	probably damaging
121	D	V	probably damaging
121	D	Y	probably damaging
122	A	E	probably damaging
122	A	I	probably damaging
124	T	A	probably damaging
124	T	I	probably damaging
125	H	L	benign
125	H	P	benign
126	D	G	possibly damaging
126	D	N	probably damaging
126	D	Y	probably damaging
127	G	V	probably damaging
128	L	F	probably damaging
128	L	H	probably damaging
128	L	I	probably damaging
128	L	P	probably damaging
128	L	R	probably damaging
129	L	M	possibly damaging
129	L	P	probably damaging
130	V	D	probably damaging
130	V	F	probably damaging
130	V	G	probably damaging
130	V	L	probably damaging
131	N	I	probably damaging
131	N	K	probably damaging
131	N	S	probably damaging
131	N	T	probably damaging
131	N	Y	probably damaging
132	Q	P	probably damaging
133	T	S	possibly damaging
134	E	A	probably damaging
135	L	F	possibly damaging
136	F	C	probably damaging
136	F	I	probably damaging
136	F	L	probably damaging
136	F	S	probably damaging
136	F	V	probably damaging
136	F	Y	benign
137	V	M	possibly damaging
138	P	L	probably damaging
138	P	R	probably damaging
138	P	T	probably damaging
139	S	P	probably damaging
141	N	S	benign
143	D	E	benign
144	G	D	probably damaging
144	G	Q	probably damaging
144	G	R	probably damaging
145	Q	H	probably damaging
146	P	A	probably damaging
147	I	T	benign
149	A	D	probably damaging
149	A	P	probably damaging
149	A	S	probably damaging
149	A	T	probably damaging
151	I	F	probably damaging
151	I	H	probably damaging
151	I	M	probably damaging
151	I	N	probably damaging
151	I	S	probably damaging
151	I	T	probably damaging
152	T	P	probably damaging
153	L	P	probably damaging
153	L	Q	probably damaging
153	L	R	probably damaging
154	P	L	probably damaging
155	V	D	probably damaging
155	V	E	probably damaging
155	V	G	probably damaging
155	V	L	probably damaging
155	V	M	probably damaging
156	Y	C	probably damaging
156	Y	D	probably damaging
156	Y	N	probably damaging
157	T	I	probably damaging
158	L	P	probably damaging
158	L	Q	probably damaging
158	L	R	probably damaging
158	L	V	probably damaging
159	K	E	probably damaging
159	K	N	probably damaging
160	E	K	possibly damaging
160	E	V	probably damaging
161	R	G	probably damaging
161	R	P	probably damaging
161	R	Q	probably damaging
162	C	F	probably damaging
162	C	R	probably damaging
162	C	W	probably damaging
162	C	Y	probably damaging
163	L	F	probably damaging
163	L	H	probably damaging
163	L	P	probably damaging
163	L	R	probably damaging
164	Q	H	possibly damaging
164	Q	P	probably damaging
164	Q	R	probably damaging
165	V	D	probably damaging
165	V	G	probably damaging
165	V	I	probably damaging
166	V	A	probably damaging
166	V	D	probably damaging
166	V	F	probably damaging
166	V	G	probably damaging
166	V	H	probably damaging
166	V	I	benign
167	R	G	probably damaging
167	R	L	probably damaging
167	R	P	probably damaging
167	R	Q	probably damaging
167	R	W	probably damaging
169	L	P	probably damaging
170	V	A	possibly damaging
170	V	D	probably damaging
170	V	F	probably damaging
170	V	G	possibly damaging
171	K	D	possibly damaging
171	K	N	possibly damaging
174	N	D	benign
175	Y	C	probably damaging
175	Y	D	probably damaging
175	Y	N	probably damaging
176	R	K	probably damaging
176	R	W	probably damaging
178	L	P	probably damaging
178	L	Q	probably damaging
178	L	R	probably damaging
179	D	A	possibly damaging
179	D	N	benign
180	I	N	probably damaging
180	I	V	probably damaging
182	R	G	possibly damaging
182	R	K	benign
183	S	L	probably damaging
183	S	W	probably damaging
184	L	H	probably damaging
184	L	P	probably damaging
184	L	R	probably damaging
186	E	K	probably damaging
188	L	P	probably damaging
188	L	Q	probably damaging
188	L	R	probably damaging
188	L	V	probably damaging
189	E	K	probably damaging
191	H	D	benign
192	P	L	probably damaging
192	P	S	probably damaging
194	V	G	probably damaging
195	Q	R	benign
197	D	N	probably damaging
198	L	P	probably damaging
198	L	Q	probably damaging
198	L	R	probably damaging
200	R	Q	probably damaging
200	R	W	probably damaging
201	L	P	probably damaging
204	E	D	possibly damaging
204	E	K	probably damaging
205	R	C	benign
205	R	H	benign
207	A	T	benign
207	A	V	benign
208	H	N	benign
210	R	W	benign
211	M	I	benign
