# Supplementary material for: Genotype-phenotype relations of the von Hippel-Lindau tumor suppressor inferred from a large-scale analysis of disease mutations and interactors
Source: PLoS Comput Biol. 2019 Apr 3;15(4):e1006478. doi: 10.1371/journal.pcbi.1006478 (PMC6464237; doi:10.1371/journal.pcbi.1006478)
Supplement: S2 Table — Mutations were ranked by number of affected patients. (XLSX) [file pcbi.1006478.s002.xlsx]

## Sheet: Foglio1
surface	codon	mutation	# patients
A	167	p.Arg167Trp	216
A	167	p.Arg167Gln	150
A	158	p.Leu158Pro	88
B	98	p.Tyr98His	65
B	78	p.Asn78Ser	41
B	65	p.Ser65Leu	40
A	161	p.Arg161Gln	38
C	149	p.Ala149Ser	36
B	81	p.Pro81Ser	33
E	200	p.Arg200Trp	32
C	118	p.Leu118Pro	29
B	65	p.Ser65Trp	28
B	86	p.Pro86Leu	26
C	111	p.Ser111Asn	25
A	166	p.Val166Phe	23
A	178	p.Leu178Pro	22
C	115	p.His115Gln	20
A	162	p.Cys162Trp	19
C	117	p.Trp117Cys	19
A	170	p.Val170Asp	19
B	86	p.Pro86Ser	18
B	80	p.Ser80Arg	18
C	136	p.Phe136Ser	17
A	158	p.Leu158Val	16
C	119	p.Phe119Leu	16
A	157	p.Thr157Ile	16
B	90	p.Asn90Ile	15
C	115	p.His115Tyr	15
A	162	p.Cys162Tyr	14
C	114	p.Gly114Arg	14
A	188	p.Leu188Val	14
B	89	p.Leu89His	14
B	88	p.Trp88Arg	14
C	112	p.Tyr112Asn	14
B	80	p.Ser80Asn	13
A	162	p.Cys162Arg	12
B	93	p.Gly93Asp	12
A	169	p.Leu169Pro	12
C	111	p.Ser111Arg	12
B	98	p.Tyr98Ser	12
C	130	p.Val130Leu	12
B	78	p.Asn78His	11
B	70	p.Glu70Lys	11
C	151	p.Ile151Ser	11
A	178	p.Leu178Arg	11
A	184	p.Leu184Pro	11
B	89	p.Leu89Pro	11
A	154	p.Pro154Leu	11
C	114	p.Gly114Cys	10
C	116	p.Leu116Val	10
B	80	p.Ser80Ile	10
A	162	p.Cys162Phe	9
C	151	p.Ile151Thr	9
C	117	p.Trp117Arg	9
C	117	p.Trp117Gly	9
B	88	p.Trp88Ser	9
A	170	p.Val170Gly	9
B, A	81.188	p.Pro81Ser&p.Leu188Val(562C>G)	9
A	161	p.Arg161Pro	8
B	82	p.Arg82Pro	8
C	121	p.Asp121Gly	8
C	128	p.Leu128Arg	8
A	158	p.Leu158Gln	8
E	198	p.Leu198Pro	8
B	85	p.Leu85Pro	8
A	167	p.Arg167Gly	7
B	82	p.Arg82Gly	7
B	78	p.Asn78Tyr	7
C	115	p.His115Asn	7
C	125	p.His125Pro	7
A	180	p.Ile180Val	7
A	188	p.Leu188Pro	7
C	136	p.Phe136Cys	7
B	86	p.Pro86Arg	7
B	86	p.Pro86His	7
C	112	p.Tyr112His	7
A	156	p.Tyr156Cys	7
A	161	p.Arg161Gly	6
B	64	p.Arg64Pro	6
C	132	p.Gln132Pro	6
A	164	p.Gln164His	6
A	160	p.Glu160Lys	6
B	93	p.Gly93Ser	6
A	178	p.Leu178Gln	6
B	68	p.Ser68Trp	6
B	72	p.Ser72Pro	6
C	105	p.Thr105Pro	6
B	98	p.Tyr98Cys	6
A	155	p.Val155Glu	6
B	78	p.Asn78Lys	5
C	121	p.Asp121Tyr	5
A	164	p.Gln164Arg	5
A	186	p.Glu186Lys	5
C	128	p.Leu128Pro	5
A	163	p.Leu163Pro	5
A	188	p.Leu188Gln	5
B	91	p.Phe91Leu	5
B	86	p.Pro86Ala	5
C	111	p.Ser111Cys	5
B	98	p.Tyr98Asn	5
B	74	p.Val74Gly	5
C	149	p.Ala149Thr	4
C	131	p.Asn131Lys	4
B	78	p.Asn78Thr	4
C	126	p.Asp126Tyr	4
A	164	p.Gln164Pro	4
B	96	p.Gln96Pro	4
D	52	p.Glu52Lys	4
B	93	p.Gly93Arg	4
C	115	p.His115Arg	4
B	101	p.Leu101Pro	4
C	118	p.Leu118Arg	4
C	153	p.Leu153Pro	4
A	184	p.Leu184Arg	4
B	65	p.Ser65Ala	4
B	65	p.Ser65Pro	4
C	117	p.Trp117Leu	4
C	117	p.Trp117Ser	4
B	88	p.Trp88Cys	4
B	88	p.Trp88Leu	4
A	156	p.Tyr156Asp	4
C	130	p.Val130Phe	4
A	155	p.Val155Leu	4
A	166	p.Val166Asp	4
A	170	p.Val170Ala	4
B	74	p.Val74Asp	4
E	207	p.Ala207Val	3
C	107	p.Arg107Pro	3
C	120	p.Arg120Thr	3
B	82	p.Arg82Leu	3
C	131	p.Asn131Tyr	3
B	78	p.Asn78Asp	3
B	78	p.Asn78Ile	3
E	197	p.Asp197Asn	3
C	145	p.Gln145His	3
D	10	p.Glu10Gly	3
A	160	p.Glu160Val	3
A	189	p.Glu189Lys	3
B	70	p.Glu70Leu	3
C	114	p.Gly114Ser	3
C	151	p.Ile151Asn	3
C	151	p.Ile151Phe	3
A	180	p.Ile180Asn	3
B	101	p.Leu101Arg	3
A	163	p.Leu163His	3
A	163	p.Leu163Phe	3
E	198	p.Leu198Arg	3
B	89	p.Leu89Arg	3
A	159	p.Lys159Glu	3
C	136	p.Phe136Val	3
B	76	p.Phe76Ile	3
B	76	p.Phe76Ser	3
B	86	p.Pro86Thr	3
C	111	p.Ser111Gly	3
A	183	p.Ser183Trp	3
B	80	p.Ser80Gly	3
C	152	p.Thr152Pro	3
A	155	p.Val155Met	3
B	84	p.Val84Leu	3
C	122	p.Ala122Glu	2
D	18	p.Ala18Glu	2
D	50	p.Ala50Thr	2
D	50	p.Ala50Val	2
C	120	p.Arg120Gly	2
A	167	p.Arg167Leu	2
A	176	p.Arg176Trp	2
B	79	p.Arg79Pro	2
C	131	p.Asn131Thr	2
B	90	p.Asn90Tyr	2
C	126	p.Asp126Asn	2
C	143	p.Asp143Glu	2
D	28	p.Asp28Gly	2
E	195	p.Gln195Arg	2
D	12	p.Glu12Lys	2
C	104	p.Gly104Ala	2
C	104	p.Gly104Val	2
C	114	p.Gly114Asp	2
C	144	p.Gly144Arg	2
B	93	p.Gly93Cys	2
C	110	p.His110Pro	2
C	115	p.His115Pro	2
E	191	p.His191Asp	2
C	109	p.Ile109Ser	2
C	128	p.Leu128His	2
C	128	p.Leu128Ile	2
C	128	p.Leu128Phe	2
C	129	p.Leu129Pro	2
A	158	p.Leu158Arg	2
A	184	p.Leu184His	2
A	188	p.Leu188Arg	2
C	130	p.Phe130Leu	2
C	136	p.Phe136Ile	2
C	136	p.Phe136Tyr	2
C	138	p.Pro138Arg	2
E	192	p.Pro192Ser	2
D	25	p.Pro25Leu	2
D	25	p.Pro25Ser	2
D	40	p.Pro40Ser	2
B	97	p.Pro97Leu	2
C	111	p.Ser111Ile	2
B	65	p.Ser65Thr	2
C	112	p.Tyr112Asp	2
A	175	p.Tyr175Asp	2
A	175	p.Tyr175Cys	2
B	98	p.Tyr98Phe	2
A	155	p.Val155Gly	2
A	165	p.Val165Asp	2
A	166	p.Val166Gly	2
A	166	p.Val166Ile	2
A	170	p.Val170Phe	2
E	188, 200	p.Leu188Val&p.Arg200Trp	2
D	11	p.Ala11Thr	1
C	122	p.Ala122Ile	1
C	149	p.Ala149Asp	1
C	149	p.Ala149Pro	1
E	207	p.Ala207Thr	1
D	50	p.Ala50Pro	1
D	56	p.Ala56Gly	1
C	107	p.Arg107Gly	1
C	107	p.Arg107His	1
C	120	p.Arg120Ser	1
C	120	p.Arg120Ser	1
A	167	p.Arg167Pro	1
A	176	p.Arg176Lys	1
A	182	p.Arg182Gly	1
D	48	p.Arg182Lys	1
E	200	p.Arg200Gln	1
E	205	p.Arg205Cys	1
E	205	p.Arg205His	1
E	210	p.Arg210Trp	1
D	58	p.Arg58Trp	1
B	60	p.Arg60Trp	1
B	79	p.Arg79His	1
B	82	p.Arg82Cys	1
B	82	p.Arg82Leu	1
C	131	p.Asn131Ile	1
C	131	p.Asn131Ser	1
C	141	p.Asn141Ser	1
A	174	p.Asn174Asp	1
B	67	p.Asn67Ser	1
D	7	p.Asn7Asp	1
D	7	p.Asn7Ile	1
C	121	p.Asp121Asn	1
C	121	p.Asp121Glu	1
C	121	p.Asp121Val	1
C	126	p.Asp126Gly	1
A	179	p.Asp179Ala	1
A	179	p.Asp179Asn	1
D	28	p.Asp28Val	1
B	92	p.Asp92Asn	1
B	92	p.Asp92Tyr	1
B	73	p.Gln73Lys	1
B	96	p.Gln96His	1
D	12	p.Glu12Asp	1
C	134	p.Glu134Ala	1
E	204	p.Glu204Asp	1
E	204	p.Glu204Lys	1
D	21	p.Glu21Ala	1
D	26	p.Glu26Gly	1
D	26	p.Glu26Lys	1
D	31	p.Glu31Gly	1
D	37	p.Glu37Lys	1
D	41	p.Glu41Val	1
D	47	p.Glu47Asn	1
D	47	p.Glu47Lys	1
B	94	p.Glu94Lys	1
C	104	p.Gly104Gly	1
C	106	p.Gly106Ala	1
C	106	p.Gly106Asp	1
C	114	p.Gly114Ala	1
C	114	p.Gly114Ser	1
C	127	p.Gly127Val	1
C	144	p.Gly144Asp	1
C	144	p.Gly144Gln	1
D	14	p.Gly14Asp	1
D	29	p.Gly29Asp	1
D	29	p.Gly29Cys	1
D	39	p.Gly39Asp	1
D	39	p.Gly39Ser	1
D	44	p.Gly44Asp	1
D	49	p.Gly49Asp	1
D	57	p.Gly57Glu	1
B	93	p.Gly93Glu	1
B	93	p.Gly93Phe	1
B	93	p.Gly93Val	1
C	110	p.His110Asn	1
C	110	p.His110Gln	1
C	115	p.His115Asp	1
C	115	p.His115Leu	1
C	125	p.His125Leu	1
E	208	p.His208Asn	1
C	109	p.Ile109Asn	1
C	147	p.Ile147Thr	1
C	151	p.Ile151dup	1
C	151	p.Ile151His	1
C	151	p.Ile151Met	1
B	75	p.Ile75Ser	1
B	101	p.Leu101Gln	1
B	101	p.Leu101Gly	1
B	101	p.Leu101Leu	1
C	117	p.Leu117Pro	1
C	129	p.Leu129Met	1
C	135	p.Leu135Phe	1
C	153	p.Leu153Arg	1
C	153	p.Leu153Gln	1
A	163	p.Leu163Arg	1
E	198	p.Leu198Gln	1
E	201	p.Leu201Pro	1
D	51	p.Leu48Val	1
B	63	p.Leu63Pro	1
A	159	p.Lys159Asn	1
A	159	p.Lys159Glu	1
A	171	p.Lys171Asn	1
A	171	p.Lys171Asp	1
D	1	p.Met1Ile	1
E	211	p.Met211Ile	1
C	119	p.Phe119Ser	1
C	135	p.Phe135Ser	1
C	136	p.Phe136Leu	1
B	76	p.Phe76Leu	1
B	103	p.Pro103Ala	1
C	138	p.Pro138Leu	1
C	138	p.Pro138Thr	1
C	146	p.Pro146Ala	1
E	192	p.Pro192Leu	1
D	2	p.Pro2Leu	1
D	40	p.Pro40Leu	1
D	59	p.Pro59Ser	1
B	81	p.Pro81Thr	1
C	139	p.Ser139Pro	1
A	183	p.Ser183Leu	1
D	33	p.Ser33Glu	1
D	38	p.Ser38Phe	1
D	38	p.Ser38Pro	1
B	68	p.Ser68Leu	1
B	68	p.Ser68Pro	1
B	68	p.Ser68Thr	1
B	80	p.Ser80Asp	1
B	100	p.Thr100Ala	1
C	105	p.Thr105Met	1
C	124	p.Thr124Ala	1
C	124	p.Thr124Ile	1
C	133	p.Thr133Ser	1
B	88	p.Trp88Gly	1
A	156	p.Tyr156Asn	1
A	175	p.Tyr175Asn	1
B	98	p.Tyr98Asp	1
B	98	p.Tyr98Cys	1
C	114	p.Val114Arg	1
C	130	p.Val130Asp	1
C	130	p.Val130Gly	1
C	137	p.Val137Met	1
A	155	p.Val155Asp	1
A	165	p.Val165Gly	1
A	165	p.Val165Ile	1
A	166	p.Val166Ala	1
A	166	p.Val166His	1
E	194	p.Val194Gly	1
B	66	p.Val66Gly	1
B	84	p.Val84Glu	1
B	87	p.Val87Ala	1
B	87	p.Val87Glu	1
D, B	50.74	p.Ala50Gly&p.Val74Ala	1
C	107.118	p.Arg107Cys&p.Leu118Pro	1
E	200, 130	p.Arg200Trp/p.Val130Leu	1
E	200.192	p.Arg200Trp&p.Pro192Ser	1
B	69	p.Arg69Cys&Frameshift	1
D	37, 45, 50	p.Glu37Lys&p.Pro45Pro&p.Ala50Thr	1
D	41.61	p.Glu41Val&p.Pro61Pro	1
D, B	51.95	p.Glu51Gln&p.Pro95Arg	1
D, B	39.97	p.Gly39Ser&p.Pro97Pro	1
D	49, 40	p.Gly49Cys&p.Pro40Ser	1
A, E	188 , 200	p.Leu188Val & p.Arg200Trp	1
A, B	188.79	p.Leu188Val&p.Arg79Cys	1
E, C	200.119	p.Phe119Leu,p.Arg200Trp	1
B	102	p.Pro102Ala&Stopat158	1
D, B	25.86	p.Pro25Leu&p.Pro86Arg	1
D	40.49	p.Pro40Ser&p.Gly49Cys	1
B, D	61.41	p.Pro61Pro&p.Glu41Val	1
B, A	81.167	p.Pro81Ser,p.Arg167Gln	1
B, A	81.167	p.Pro81Ser,p.Arg167Trp	1
E, B	200.81	p.Pro81Ser,p.Arg200Trp	1
B, C	81.119	p.Pro81Ser,p.Phe119Leu	1
B, C, A	81, 119, 162, 188	p.Pro81Ser,p.Phe119Leu,p.Cys162Trp,p.Leu188Val	1
B	95	p.Pro95Arg&p.Glu51Gln	1
B, D	97.39	p.Pro97Pro&p.Gly39Ser	1
B	68	p.Ser68Thr&p.Ser68X	1
E	130, 200	p.Val130Leu/p.Arg200Trp	1
D, B	50.74	p.Val74Ala&p.Ala50Gly	1
B, D	83.25	p.Val83Ile&p.Pro25Leu	1
B	86	Splice&p.Pro86Leu	1
B	102	Stopat158&p.Pro102Ala	1
