# Supplementary material for: Genotype-phenotype relations of the von Hippel-Lindau tumor suppressor inferred from a large-scale analysis of disease mutations and interactors
Source: PLoS Comput Biol. 2019 Apr 3;15(4):e1006478. doi: 10.1371/journal.pcbi.1006478 (PMC6464237; doi:10.1371/journal.pcbi.1006478)
Supplement: S3 Table — Residue-residue interactions in wild type pVHL and the corresponding mutated residue. HBOND is for hydrogen bond, vdW is for van der Waals interaction, while PIPISTACK identifies cation π-π interaction. MC and SC refer to amino acid main and side chain respectively. (XLSX) [file pcbi.1006478.s003.xlsx]

## Sheet: Foglio1
Wil Type	Int. Res.	Int. Type		Mutant	Int. Res.	Int. Type
Arg167	Asp187	HBOND:SC_MC		p.R167W	Tyr175	VDW:SC_SC
	Leu188	HBOND:SC_MC		p.R167Q	Leu188	VDW:SC_MC
	Leu188	VDW:SC_SC
Leu158	Arg161	HBOND:MC_MC		p.L158P	Arg161	HBOND:MC_MC
	Cys162	HBOND:MC_MC			Cys162	HBOND:MC_MC
	Cys162	VDW:SC_SC
Tyr98	Trp117	PIPISTACK:SC_SC		p.Y98H	Trp117	PIPISTACK:SC_SC
	Trp117	VDW:SC_SC			Trp117	VDW:SC_SC
Asn78	Arg82	HBOND:SC_MC		p.N78S	Gly104	HBOND:MC_MC
	Val84	VDW:SC_SC			Thr105	HBOND:MC_MC
	Leu101	VDW:SC_MC
	Pro102	HBOND:SC_MC
	Pro102	VDW:SC_MC
	Gly104	HBOND:MC_MC
	Thr105	HBOND:MC_MC
Ser65	Trp88	HBOND:SC_SC		p.S65L	Trp88	VDW:SC_SC
	Asn90	HBOND:MC_MC			Leu89	VDW:SC_MC
	Phe91	VDW:MC_SC			Asn90	HBOND:MC_MC
	His115	VDW:SC_SC			Phe91	VDW:MC_SC
	Leu116	HBOND:SC_MC			Leu116	VDW:SC_SC
Arg161	Gln164	HBOND:SC_SC		p.R161Q	Gln164	HBOND:MC_MC
	Gln164	VDW:SC_SC			V165	HBOND:MC_MC
	Val165	HBOND:MC_MC
	Val165	VDW:SC_SC
Ala149	Ile75	HBOND:MC_MC		p.A149S	Ile75	VDW:SC_SC
	Phe76	VDW:SC_SC			Phe76	VDW:SC_SC
	Cys77	HBOND:MC_MC			Cys77	HBOND:MC_MC
	Val130	VDW:SC_SC			Val130	VDW:SC_SC
	Phe136	VDW:SC_SC			Phe136	VDW:SC_SC
	Phe136	VDW:SC_SC
Pro81	Pro103	VDW:MC_SC		p.P81S	Pro103	VDW:MC_SC
	Leu153	VDW:SC_SC
Arg200	Gln203	HBOND:MC_MC		p.R200W	Gln2013	HBOND:MC_MC
	Glu204	HBOND:MC_MC			Gln2013	VDW:SC_SC
	Glu204	VDW:SC_SC			Glu204	HBOND:SC_SC
					Glu204	VDW:SC_SC
Leu118	Leu135	VDW:SC_SC		p.L118P	Leu135	VDW:SC_SC
	Leu198	VDW:SC_SC
Ser65	Trp88	HBOND:SC_SC		p.S65W	Trp88	PIPISTACK:SC_SC
	Asn90	HBOND:MC_MC			Asn90	HBOND:MC_MC
	Phe91	VDW:MC_SC			Phe91	PIPISTACK:SC_SC
	His115	VDW:SC_SC			Phe91	VDW:SC_SC
	Leu116	HBOND:SC_MC			Tyr112	HBOND:SC_MC
					Tyr112	PIPISTACK:SC_SC
					Tyr112	VDW:SC_SC
					Gly114	VDW:SC_MC
					His115	PIPISTACK:SC_SC
					His115	VDW:SC_SC
Pro86	Tyr98	HBOND:MC_MC		p.P86L	Tyr98	HBOND:MC_MC
	Pr99	VDW:SC_MC			Leu101	VDW:SC_SC
	Leu101	VDW:SC_SC			Trp117	VDW:SC_SC
	Trp117	VDW:SC_SC			Phe119	VDW:SC_SC
	Phe119	VDW:SC_SC
Ser111	Trp117	HBOND:SC_SC		p.S111N	His115	VDW:SC_SC
					Trp117	VDW:SC_SC
					Pro138	VDW:SC_SC
Val166	Leu169	HBOND:MC_MC		p.V166F	Leu169	HBOND:MC_MC
	Val170	HBOND:MC_MC			Val170	HBOND:MC_MC
	Leu178	VDW:SC_SC			Val170	VDW:SC_SC
	Leu188	VDW:SC_SC			Tyr175	PIPISTACK:SC_SC
					Tyr175	VDW:SC_SC
					Leu178	VDW:SC_SC
					Leu188	VDW:SC_SC
Leu178	Leu188	VDW:SC_SC		p.L178P	Asn174	VDW:MC_SC
					Tyr175	VDW:MC_SC
His115	Pro138	VDW:MC_SC		p.H115Q	Pro138	VDW:MC_SC
Cys162	Val165	HBOND:MC_MC		p.C162W	Val165	HBOND:MC_MC
	Val166	HBOND:MC_MC			Val166	HBOND:MC_MC
Trp117	Phe136	HBOND:MC_MC		p.W117C	Phe136	HBOND:MC_MC
	Phe136	VDW:SC_SC
	PRO	VDW:SC_SC
Val170	V:174:_:ASN	VDW:SC_SC		p.V170D	Asn174	VDW:SC_SC
	V:175:_:TYR	VDW:SC_SC			Tyr175	VDW:SC_SC
					Leu178	VDW:SC_SC
