# Supplementary material for: Genotype-phenotype relations of the von Hippel-Lindau tumor suppressor inferred from a large-scale analysis of disease mutations and interactors
Source: PLoS Comput Biol. 2019 Apr 3;15(4):e1006478. doi: 10.1371/journal.pcbi.1006478 (PMC6464237; doi:10.1371/journal.pcbi.1006478)
Supplement: S4 Table — (XLSX) [file pcbi.1006478.s004.xlsx]

## Sheet: Foglio1
VHL related cancer	Description	Reference
		PMID
Renal phenotypes/RCC/Renal cysts	Kidney-specific neoplasms, mostly malignant. Subdivided in different subtypes, the most aggressive is the clear cell renal cell carcinoma (ccRCC).	14555994
Pheochromocytomas	Chromaffin-derived tumors, generally benign. Catecholamine secerning, induce marked hypertension. Malignant transformation comprises about 10% of all cases.	21455202
Cerebellar and Retinal Hemangioblastomas	Vascularized tumors of CNS. Derive from hemangioblast cells, form benign and malignant lesions inducing cerebellar compression and edema.	24531117
Pancreatic (cysts/tumors) + PNET	Relatively rare neuroendocrine tumors, are divide in either active or inactive depending on their hormone secretion capacity.	28710117
Polycythemia	Disease state characterized by improved production of red cells.	27831681
Colorectal cancer	Aggressive cancer characterized by fast development and metastasis. Generally not associated to VHL syndrome.	27189416
Paraganglioma	Neuroendocrine neoplasm originating fron different tissues. Forms benign and malignant lesions.	24442145
Epididymal/ovarian cancer	Rare cancers generating from reproductive tissues, generally benign slowly growing tumors. May form benign or malignant lesions.	866788
Endolymphatic sac tumor	It is a slow-growing malignancy with local aggressiveness and a low risk of distant metastases.	29165437
Glial tumor	A highly malignant primary brain cancer with a dreadful overall survival and for which treatment options are limited.	29242608
