# Supplementary material for: Genotype-phenotype relations of the von Hippel-Lindau tumor suppressor inferred from a large-scale analysis of disease mutations and interactors
Source: PLoS Comput Biol. 2019 Apr 3;15(4):e1006478. doi: 10.1371/journal.pcbi.1006478 (PMC6464237; doi:10.1371/journal.pcbi.1006478)
Supplement: S5 Table — List of manually curated pVHL interactors extracted from VHLdb. (XLSX) [file pcbi.1006478.s005.xlsx]

## Sheet: Foglio1
GENE	PROTEIN	UNIPROT ID	PUBMED ID
AKT1	RAC-alpha serine/threonine-protein kinase	P31749	27563096
AR	Androgen receptor	P10275	24422631
AURKA	Aurora kinase A	O14965	23785518
BCL2L11	Bcl-2-like protein 11	O43521	19305426
CARD9	Caspase recruitment domain-containing protein 9	Q9H257	17936701
CCT3	T-complex protein 1 subunit gamma	P49368	11865071
CCT6B	T-complex protein 1 subunit zeta-2	Q92526	19878677
CEP68	Centrosomal protein of 68 kDa	Q76N32	28089774
CHEK2	Serine/threonine-protein kinase Chk2	O96017	22071692
CLU	Clusterin	P10909	22532874
CSNK1A1	Casein kinase I isoform alpha	P48729	16847331
CSNK2A1	Casein kinase II subunit alpha	P68400	15824109
DCUN1D1	DCN1-like protein 1	Q96GG9	23401859
DGKZ	Diacylglycerol kinase zeta	Q13574	17350623
E2F1	Transcription factor E2F1	Q01094	24112038
EEF1A1	Elongation factor 1-alpha	Q6IPS9	19878677
ELAVL1	ELAV-like protein 1	Q15717	16170373, 17486080, 19322201
ELOC	Elongin-C	Q15369	19878677
EPAS1	Endothelial PAS domain-containing protein 1	Q99814	19878677
FZR1	Fizzy-related protein homolog	Q9UM11	20802534
GSK3B	Glycogen synthase kinase-3 beta	P49841	16847331
HDAC1	Histone deacetylase 1	Q13547	11641274
HDAC2	Histone deacetylase 2	Q92769	11641274
HDAC3	Histone deacetylase 3	O15379	11641274
HIF1A	Hypoxia-inducible factor 1-alpha	Q16665	19878677
HIF1AN	Hypoxia-inducible factor 1-alpha inhibitor	Q9NWT6	11641274
HSPA4	Heat shock 70 kDa protein 4	P34932	23318261
ID2	DNA-binding protein inhibitor ID-2	Q02363	26735018
JADE1	Protein Jade-1	Q6IE81	1.21697e+07
KIF3A	Kinesin-like protein KIF3A	Q9Y496	17825299
KIF3B	Kinesin-like protein KIF3B	O15066	17825299
KIFAP3	Kinesin-associated protein 3	Q92845	17825299
NEDD8	NEDD8	Q15843	1.65037e+07
PDCD5	Programmed cell death protein 5	O14737	24469044
PIAS4	E3 SUMO-protein ligase PIAS4	Q8N2W9	20300531
POLR2A	DNA-directed RNA polymerase II subunit RPB1	P24928	1.26048e+07
POLR2G	DNA-directed RNA polymerase II subunit RPB7	P62487	12912922
PRKCD	Protein kinase C delta type	Q05655	16669786
PRKCI	Protein kinase C iota type	P41743	11574546
PRKCZ	Protein kinase C zeta type	Q05513	1.04913e+07
PSMC3	26S protease regulatory subunit 6A	P17980	14556007
RACK1	Receptor of activated protein C kinase 1	P63244	20871634
RPS3	40S ribosomal protein S3	P23396	23612971
SP1	Transcription factor Sp1	P08047	9.27144e+06
TCP1	T-complex protein 1 subunit alpha	P17987	14636579
TOP2A	DNA topoisomerase 2-alpha	P11388	19695223
TP53	Cellular tumor antigen p53	P04637	16678111
TUBA1A	Tubulin alpha-1A chain	Q71U36	1.25102e+07
TUBA4A	Tubulin alpha-4A chain	P68366	21942715
TUBB	Tubulin beta chain	P07437	21942715
USP20	Ubiquitin carboxyl-terminal hydrolase 20	Q9Y2K6	12056827
USP33	Ubiquitin carboxyl-terminal hydrolase 33	Q8TEY7	1.17394e+07
UXT	Protein UXT	Q9UBK9	23961993
VBP1	Prefoldin subunit 3	P61758	8674032, 12169691, 23964080
ZNF197	Zinc finger protein 197	O14709	12682018
ZNF350	Zinc finger protein 350	Q9GZX5	25749518
NR2E1	Nuclear receptor subfamily 2 group E member 1	Q9Y466	23213445
IL32	Interleukin-32	P24001	29050245
PPP5C	Serine/threonine-protein phosphatase 5	P53041	29141220
