# Supplementary material for: Genotype-phenotype relations of the von Hippel-Lindau tumor suppressor inferred from a large-scale analysis of disease mutations and interactors
Source: PLoS Comput Biol. 2019 Apr 3;15(4):e1006478. doi: 10.1371/journal.pcbi.1006478 (PMC6464237; doi:10.1371/journal.pcbi.1006478)
Supplement: S7 Table — Interactors binding interfaces are represented as yellow blocks according with bibliographic data. (XLSX) [file pcbi.1006478.s007.xlsx]

## Sheet: interactors
pVHL surface	AA mutated	pVHL INTERACTORS
D	Asn7	ZNF350	CEP68	HIF1AN DCUN1D1	PDCD5	KIFAP3
	Glu10
	Ala11
	Glu12
	Pro25
	Glu26
	Asp28
	Gly29
	Glu31
	Ser33										AURKA	CSNK2A1
	Glu37
	Ser38										AURKA	CSNK2A1
	Gly39
	Pro40
	Glu41
	Gly44
	Glu47
	Leu48										AURKA
	Gly49
	Ala50
	Glu51
	Glu52
	Gly57					ZNF197	POLR2G			PIAS4			USP33 USP20	UXT	CCT3	JADE1 BCL2L11	CLU RPS3
	Arg58
B	Arg60							FZR1				POLR2A						HDAC1 HDAC2 HDAC3
	Leu63
	Arg64
	Ser65
	Asn67																		HIF1A EPAS1
	Ser68										AURKA									GSK3B			HSPA4
	Arg69
	Glu70
	Pro71
	Ser72										AURKA									CSNK1A1
	Gly73
	Val74
	Phe76
	Asn78
	Arg79
	Ser80
	Pro81
	Arg82
	Val83
	Val84
	Leu85
	Pro86
	Val87							VBP1												DGKZ (87-121) PRKCZ (87-123)
	Trp88												AKT1
	Leu89
	Asn90
	Phe91
	Asp92																					CARD9
	Gly93
	Glu94
	Pro95																							KIF3B TUBB TUBA4A KIF3A TUBA1A TOP2A
	Gln96																						SP1
	Pro97
	Tyr98												AKT1
	Pro99													TCP1
	Thr100
	Leu101
	Pro102
C	Gly104
	Thr105
	Gly106
	Arg107
	Ile109
	His110
	Ser111										AURKA		CHEK2
	Tyr112																				HSPA4
	Gly114						EEF1A1		PRKCI		AR										PRKCD
	His115
	Leu116	CCT6B
	Trp117												AKT1
	Leu118
	Phe119
	Arg120
	Asp121
	Ala122
	Thr124
	His125
	Asp126
	Gly127
	Leu128
	Leu129
	Val130																				PRKCD
	Asn131
	Gln132
	Thr133
	Glu134
	Leu135
	Phe136								PSMC3
	Val137
	Pro138
	Ser139
	Asn141
	Asp143
	Gly144
	Gln145
	Pro146
	Ile147
	Ala149	CCT6B																					HSPA4
	Asn150
	Ile151
	Thr152
	Leu153
A	Pro154						ID2			TP53
	Val155		E2F1 RACK1
	Tyr156
	Thr157	ELAVL1		ELOC
	Leu158
	Lys159											NEDD8
	Glu160
	Arg161
	Cys162
	Leu163
	Gln164
	Val165
	Val166
	Arg167
	Leu169
	Val170
	Lys171
	Asn174
	Tyr175
	Arg176
	Leu178
	Asp179
	Ile180
	Arg182
	Ser183
	Leu184
	Glu186
	Asp187
	Leu188
	Glu189
E	His191
	Pro192
	Val194
	Gly195
	Asp197
	Leu198
	Arg200
	Leu201
	Glu204
	Arg205
	Ala207
	His208
	Arg210
	Met211

## Sheet: PHEO
pVHL surface	AA mutated	pVHL INTERACTORS [PHEOCHROMOCYTOMA ONLY]
D	Asn7	ZNF350	CEP68	HIF1AN DCUN1D1	PDCD5	KIFAP3
	Glu10
	Ala11
	Glu12
	Pro25
	Glu26
	Asp28
	Gly29
	Glu31
	Ser33										AURKA	CSNK2A1
	Glu37
	Ser38										AURKA	CSNK2A1
	Gly39
	Pro40
	Glu41
	Gly44
	Glu47
	Leu48										AURKA
	Gly49
	Ala50
	Glu51
	Glu52
	Gly57					ZNF197	POLR2G			PIAS4			USP33 USP20	UXT	CCT3	JADE1 BCL2L11	CLU RPS3
	Arg58
B	Arg60							FZR1				POLR2A						HDAC1 HDAC2 HDAC3
	Leu63
	Arg64
	Ser65
	Asn67																		HIF1A EPAS1
	Ser68										AURKA									GSK3B			HSPA4
	Arg69
	Glu70
	Pro71
	Ser72										AURKA									CSNK1A1
	Gly73
	Val74
	Phe76
	Asn78
	Arg79
	Ser80
	Pro81
	Arg82
	Val83
	Val84
	Leu85
	Pro86
	Val87							VBP1												DGKZ (87-121) PRKCZ (87-123)
	Trp88												AKT1
	Leu89
	Asn90
	Phe91
	Asp92																					CARD9
	Gly93
	Glu94
	Pro95																							KIF3B TUBB TUBA4A KIF3A TUBA1A TOP2A
	Gln96																						SP1
	Pro97
	Tyr98												AKT1
	Pro99													TCP1
	Thr100
	Leu101
	Pro102
C	Gly104
	Thr105
	Gly106
	Arg107
	Ile109
	His110
	Ser111										AURKA		CHEK2
	Tyr112																				HSPA4
	Gly114						EEF1A1		PRKCI		AR										PRKCD
	His115
	Leu116	CCT6B
	Trp117												AKT1
	Leu118
	Phe119
	Arg120
	Asp121
	Ala122
	Thr124
	His125
	Asp126
	Gly127
	Leu128
	Leu129
	Val130																				PRKCD
	Asn131
	Gln132
	Thr133
	Glu134
	Leu135
	Phe136								PSMC3
	Val137
	Pro138
	Ser139
	Asn141
	Asp143
	Gly144
	Gln145
	Pro146
	Ile147
	Ala149	CCT6B																					HSPA4
	Asn150
	Ile151
	Thr152
	Leu153
A	Pro154						ID2			TP53
	Val155		E2F1 RACK1
	Tyr156
	Thr157	ELAVL1		ELOC
	Leu158
	Lys159											NEDD8
	Glu160
	Arg161
	Cys162
	Leu163
	Gln164
	Val165
	Val166
	Arg167
	Leu169
	Val170
	Lys171
	Asn174
	Tyr175
	Arg176
	Leu178
	Asp179
	Ile180
	Arg182
	Ser183
	Leu184
	Glu186
	Asp187
	Leu188
	Glu189
E	His191
	Pro192
	Val194
	Gly195
	Asp197
	Leu198
	Arg200
	Leu201
	Glu204
	Arg205
	Ala207
	His208
	Arg210
	Met211

## Sheet: renal phenotype (RCC, cysts,..)
pVHL surface	AA mutated	pVHL INTERACTORS [RENAL PHENOTYPE (RCC, cysts, …)]
D	Met1	ZNF350	CEP68	HIF1AN DCUN1D1	PDCD5	KIFAP3
	Asn7
	Glu10
	Ala11
	Glu12
	Pro25
	Glu26
	Asp28
	Gly29
	Glu31
	Ser33										AURKA	CSNK2A1
	Glu37																							IL32
	Ser38										AURKA	CSNK2A1
	Gly39
	Pro40
	Glu41
	Gly44
	Glu47
	Leu48										AURKA
	Gly49
	Ala50
	Glu51
	Glu52
	Gly57					ZNF197	POLR2G			PIAS4			USP33 USP20	UXT	CCT3	JADE1 BCL2L11	CLU RPS3
	Arg58
B	Arg60							FZR1				POLR2A						HDAC1 HDAC2 HDAC3
	Leu63
	Arg64
	Ser65
	Val66
	Asn67																		HIF1A EPAS1
	Ser68										AURKA									GSK3B			HSPA4
	Arg69
	Glu70
	Pro71
	Ser72										AURKA									CSNK1A1
	Gly73
	Val74
	Phe76
	Asn78
	Arg79
	Ser80
	Pro81
	Arg82
	Val83
	Val84
	Leu85
	Pro86
	Val87							VBP1												DGKZ (87-121) PRKCZ (87-123)
	Trp88												AKT1
	Leu89
	Asn90
	Phe91
	Asp92																					CARD9
	Gly93
	Glu94
	Pro95																							KIF3B TUBB TUBA4A KIF3A TUBA1A TOP2A NR2E1
	Gln96																						SP1
	Pro97
	Tyr98												AKT1
	Pro99													TCP1
	Thr100
	Leu101
	Pro102
C	Gly104
	Thr105
	Gly106
	Arg107
	Ile109
	His110
	Ser111								KAT5		AURKA		CHEK2
	Tyr112																				HSPA4
	Gly114						EEF1A1		PRKCI		AR										PRKCD
	His115
	Leu116	CCT6B
	Trp117												AKT1
	Leu118
	Phe119
	Arg120
	Asp121
	Ala122
	Thr124
	His125
	Asp126
	Gly127
	Leu128
	Leu129
	Val130																				PRKCD
	Asn131
	Gln132
	Thr133
	Glu134
	Leu135
	Phe136								PSMC3
	Val137
	Pro138
	Ser139
	Asn141
	Asp143
	Gly144
	Gln145
	Pro146
	Ile147
	Ala149	CCT6B																					HSPA4
	Asn150
	Ile151
	Thr152
	Leu153
A	Pro154						ID2			TP53
	Val155		E2F1 RACK1
	Tyr156
	Thr157	ELAVL1		ELOC
	Leu158
	Lys159											NEDD8
	Glu160
	Arg161
	Cys162
	Leu163
	Gln164
	Val165
	Val166
	Arg167
	Leu169
	Val170
	Lys171
	Asn174
	Tyr175
	Arg176
	Leu178
	Asp179
	Ile180
	Arg182
	Ser183
	Leu184
	Glu186
	Asp187
	Leu188
	Glu189
E	His191
	Pro192
	Val194
	Gln195
	Asp197
	Leu198
	Arg200
	Leu201
	Glu204
	Arg205
	Ala207
	His208
	Arg210
	Met211

## Sheet: colorectal cancer
pVHL surface	AA mutated	pVHL INTERACTORS [COLORECTAL CANCER ONLY]
D	Asn7	ZNF350	CEP68	HIF1AN DCUN1D1	PDCD5	KIFAP3
	Glu10
	Ala11
	Glu12
	Gly14
	Pro25
	Glu26
	Asp28
	Gly29
	Glu31
	Ser33										AURKA	CSNK2A1
	Glu37																							IL32
	Ser38										AURKA	CSNK2A1
	Gly39
	Pro40
	Glu41
	Gly44
	Glu47
	Leu48										AURKA
	Gly49
	Ala50
	Glu51
	Glu52
	Gly57					ZNF197	POLR2G			PIAS4			USP33 USP20	UXT	CCT3	JADE1 BCL2L11	CLU RPS3
	Arg58
B	Arg60							FZR1				POLR2A						HDAC1 HDAC2 HDAC3
	Leu63
	Arg64
	Ser65
	Asn67																		HIF1A EPAS1
	Ser68										AURKA									GSK3B			HSPA4
	Arg69
	Glu70
	Pro71
	Ser72										AURKA									CSNK1A1
	Gly73
	Val74
	Phe76
	Asn78
	Arg79
	Ser80
	Pro81
	Arg82
	Val83
	Val84
	Leu85
	Pro86
	Val87							VBP1												DGKZ (87-121) PRKCZ (87-123)
	Trp88												AKT1
	Leu89
	Asn90
	Phe91
	Asp92																					CARD9
	Gly93
	Glu94
	Pro95																							KIF3B TUBB TUBA4A KIF3A TUBA1A TOP2A NR2E1
	Gln96																						SP1
	Pro97
	Tyr98												AKT1
	Pro99													TCP1
	Thr100
	Leu101
	Pro102
C	Gly104
	Thr105
	Gly106
	Arg107
	Ile109
	His110
	Ser111								KAT5		AURKA		CHEK2
	Tyr112																				HSPA4
	Gly114						EEF1A1		PRKCI		AR										PRKCD
	His115
	Leu116	CCT6B
	Trp117												AKT1
	Leu118
	Phe119
	Arg120
	Asp121
	Ala122
	Thr124
	His125
	Asp126
	Gly127
	Leu128
	Leu129
	Val130																				PRKCD
	Asn131
	Gln132
	Thr133
	Glu134
	Leu135
	Phe136								PSMC3
	Val137
	Pro138
	Ser139
	Asn141
	Asp143
	Gly144
	Gln145
	Pro146
	Ile147
	Ala149	CCT6B																					HSPA4
	Asn150
	Ile151
	Thr152
	Leu153
A	Pro154						ID2			TP53
	Val155		E2F1 RACK1
	Tyr156
	Thr157	ELAVL1		ELOC
	Leu158
	Lys159											NEDD8
	Glu160
	Arg161
	Cys162
	Leu163
	Gln164
	Val165
	Val166
	Arg167
	Leu169
	Val170
	Lys171
	Asn174
	Tyr175
	Arg176
	Leu178
	Asp179
	Ile180
	Arg182
	Ser183
	Leu184
	Glu186
	Asp187
	Leu188
	Glu189
E	His191
	Pro192
	Val194
	Gln195
	Asp197
	Leu198
	Arg200
	Leu201
	Glu204
	Arg205
	Ala207
	His208
	Arg210
	Met211

## Sheet: epididymal,ovarian cystadenoma
pVHL surface	AA mutated	pVHL INTERACTORS [EPIDIDYMAL / OVARIAN CYSTADENOMA]
D	Asn7	ZNF350	CEP68	HIF1AN DCUN1D1	PDCD5	KIFAP3
	Glu10
	Ala11
	Glu12
	Pro25
	Glu26
	Asp28
	Gly29
	Glu31
	Ser33										AURKA	CSNK2A1
	Glu37																							IL32
	Ser38										AURKA	CSNK2A1
	Gly39
	Pro40
	Glu41
	Gly44
	Glu47
	Leu48										AURKA
	Gly49
	Ala50
	Glu51
	Glu52
	Gly57					ZNF197	POLR2G			PIAS4			USP33 USP20	UXT	CCT3	JADE1 BCL2L11	CLU RPS3
	Arg58
B	Arg60							FZR1				POLR2A						HDAC1 HDAC2 HDAC3
	Leu63
	Arg64
	Ser65
	Asn67																		HIF1A EPAS1
	Ser68										AURKA									GSK3B			HSPA4
	Arg69
	Glu70
	Pro71
	Ser72										AURKA									CSNK1A1
	Gly73
	Val74
	Phe76
	Asn78
	Arg79
	Ser80
	Pro81
	Arg82
	Val83
	Val84
	Leu85
	Pro86
	Val87							VBP1												DGKZ (87-121) PRKCZ (87-123)
	Trp88												AKT1
	Leu89
	Asn90
	Phe91
	Asp92																					CARD9
	Gly93
	Glu94
	Pro95																							KIF3B TUBB TUBA4A KIF3A TUBA1A TOP2A NR2E1
	Gln96																						SP1
	Pro97
	Tyr98												AKT1
	Pro99													TCP1
	Thr100
	Leu101
	Pro102
C	Gly104
	Thr105
	Gly106
	Arg107
	Ile109
	His110
	Ser111								KAT5		AURKA		CHEK2
	Tyr112																				HSPA4
	Gly114						EEF1A1		PRKCI		AR										PRKCD
	His115
	Leu116	CCT6B
	Trp117												AKT1
	Leu118
	Phe119
	Arg120
	Asp121
	Ala122
	Thr124
	His125
	Asp126
	Gly127
	Leu128
	Leu129
	Val130																				PRKCD
	Asn131
	Gln132
	Thr133
	Glu134
	Leu135
	Phe136								PSMC3
	Val137
	Pro138
	Ser139
	Asn141
	Asp143
	Gly144
	Gln145
	Pro146
	Ile147
	Ala149	CCT6B																					HSPA4
	Asn150
	Ile151
	Thr152
	Leu153
A	Pro154						ID2			TP53
	Val155		E2F1 RACK1
	Tyr156
	Thr157	ELAVL1		ELOC
	Leu158
	Lys159											NEDD8
	Glu160
	Arg161
	Cys162
	Leu163
	Gln164
	Val165
	Val166
	Arg167
	Leu169
	Val170
	Lys171
	Asn174
	Tyr175
	Arg176
	Leu178
	Asp179
	Ile180
	Arg182
	Ser183
	Leu184
	Glu186
	Asp187
	Leu188
	Glu189
E	His191
	Pro192
	Val194
	Gln195
	Asp197
	Leu198
	Arg200
	Leu201
	Glu204
	Arg205
	Ala207
	His208
	Arg210
	Met211

## Sheet: pancreas
pVHL surface	AA mutated	pVHL INTERACTORS [PANCREATIC PHENOTYPES]
D	Asn7	ZNF350	CEP68	HIF1AN DCUN1D1	PDCD5	KIFAP3
	Glu10
	Ala11
	Glu12
	Pro25
	Glu26
	Asp28
	Gly29
	Glu31
	Ser33										AURKA	CSNK2A1
	Glu37																							IL32
	Ser38										AURKA	CSNK2A1
	Gly39
	Pro40
	Glu41
	Gly44
	Glu47
	Leu48										AURKA
	Gly49
	Ala50
	Glu51
	Glu52
	Gly57					ZNF197	POLR2G			PIAS4			USP33 USP20	UXT	CCT3	JADE1 BCL2L11	CLU RPS3
	Arg58
B	Arg60							FZR1				POLR2A						HDAC1 HDAC2 HDAC3
	Leu63
	Arg64
	Ser65
	Val66
	Asn67																		HIF1A EPAS1
	Ser68										AURKA									GSK3B			HSPA4
	Arg69
	Glu70
	Pro71
	Ser72										AURKA									CSNK1A1
	Gly73
	Val74
	Phe76
	Asn78
	Arg79
	Ser80
	Pro81
	Arg82
	Val83
	Val84
	Leu85
	Pro86
	Val87							VBP1												DGKZ (87-121) PRKCZ (87-123)
	Trp88												AKT1
	Leu89
	Asn90
	Phe91
	Asp92																					CARD9
	Gly93
	Glu94
	Pro95																							KIF3B TUBB TUBA4A KIF3A TUBA1A TOP2A NR2E1
	Gln96																						SP1
	Pro97
	Tyr98												AKT1
	Pro99													TCP1
	Thr100
	Leu101
	Pro102
C	Gly104
	Thr105
	Gly106
	Arg107
	Ile109
	His110
	Ser111								KAT5		AURKA		CHEK2
	Tyr112																				HSPA4
	Gly114						EEF1A1		PRKCI		AR										PRKCD
	His115
	Leu116	CCT6B
	Trp117												AKT1
	Leu118
	Phe119
	Arg120
	Asp121
	Ala122
	Thr124
	His125
	Asp126
	Gly127
	Leu128
	Leu129
	Val130																				PRKCD
	Asn131
	Gln132
	Thr133
	Glu134
	Leu135
	Phe136								PSMC3
	Val137
	Pro138
	Ser139
	Asn141
	Asp143
	Gly144
	Gln145
	Pro146
	Ile147
	Ala149	CCT6B																					HSPA4
	Asn150
	Ile151
	Thr152
	Leu153
A	Pro154						ID2			TP53
	Val155		E2F1 RACK1
	Tyr156
	Thr157	ELAVL1		ELOC
	Leu158
	Lys159											NEDD8
	Glu160
	Arg161
	Cys162
	Leu163
	Gln164
	Val165
	Val166
	Arg167
	Leu169
	Val170
	Lys171
	Asn174
	Tyr175
	Arg176
	Leu178
	Asp179
	Ile180
	Arg182
	Ser183
	Leu184
	Glu186
	Asp187
	Leu188
	Glu189
E	His191
	Pro192
	Val194
	Gln195
	Asp197
	Leu198
	Arg200
	Leu201
	Glu204
	Arg205
	Ala207
	His208
	Arg210
	Met211

## Sheet: CNS HB only
pVHL surface	AA mutated	pVHL INTERACTORS [CENTRAL NERVOUS SYSTEM HEMANGIOBLASTOMA ONLY]
D	Asn7	ZNF350	CEP68	HIF1AN DCUN1D1	PDCD5	KIFAP3
	Glu10
	Ala11
	Glu12
	Pro25
	Glu26
	Asp28
	Gly29
	Glu31
	Ser33										AURKA	CSNK2A1
	Glu37
	Ser38										AURKA	CSNK2A1
	Gly39
	Pro40
	Glu41
	Gly44
	Glu47
	Leu48										AURKA
	Gly49
	Ala50
	Glu51
	Glu52
	Gly57					ZNF197	POLR2G			PIAS4			USP33 USP20	UXT	CCT3	JADE1 BCL2L11	CLU RPS3
	Arg58
B	Arg60							FZR1				POLR2A						HDAC1 HDAC2 HDAC3
	Leu63
	Arg64
	Ser65
	Asn67																		HIF1A EPAS1
	Ser68										AURKA									GSK3B			HSPA4
	Arg69
	Glu70
	Pro71
	Ser72										AURKA									CSNK1A1
	Gly73
	Val74
	Phe76
	Asn78
	Arg79
	Ser80
	Pro81
	Arg82
	Val83
	Val84
	Leu85
	Pro86
	Val87							VBP1												DGKZ (87-121) PRKCZ (87-123)
	Trp88												AKT1
	Leu89
	Asn90
	Phe91
	Asp92																					CARD9
	Gly93
	Glu94
	Pro95																							KIF3B TUBB TUBA4A KIF3A TUBA1A TOP2A
	Gln96																						SP1
	Pro97
	Tyr98												AKT1
	Pro99													TCP1
	Thr100
	Leu101
	Pro102
C	Gly104
	Thr105
	Gly106
	Arg107
	Ile109
	His110
	Ser111										AURKA		CHEK2
	Tyr112																				HSPA4
	Gly114						EEF1A1		PRKCI		AR										PRKCD
	His115
	Leu116	CCT6B
	Trp117												AKT1
	Leu118
	Phe119
	Arg120
	Asp121
	Ala122
	Thr124
	His125
	Asp126
	Gly127
	Leu128
	Leu129
	Val130																				PRKCD
	Asn131
	Gln132
	Thr133
	Glu134
	Leu135
	Phe136								PSMC3
	Val137
	Pro138
	Ser139
	Asn141
	Asp143
	Gly144
	Gln145
	Pro146
	Ile147
	Ala149	CCT6B																					HSPA4
	Asn150
	Ile151
	Thr152
	Leu153
A	Pro154						ID2			TP53
	Val155		E2F1 RACK1
	Tyr156
	Thr157	ELAVL1		ELOC
	Leu158
	Lys159											NEDD8
	Glu160
	Arg161
	Cys162
	Leu163
	Gln164
	Val165
	Val166
	Arg167
	Leu169
	Val170
	Lys171
	Asn174
	Tyr175
	Arg176
	Leu178
	Asp179
	Ile180
	Arg182
	Ser183
	Leu184
	Glu186
	Asp187
	Leu188
	Glu189
E	His191
	Pro192
	Val194
	Gly195
	Asp197
	Leu198
	Arg200
	Leu201
	Glu204
	Arg205
	Ala207
	His208
	Arg210
	Met211

## Sheet: RETINAL HB  only
pVHL surface	AA mutated	pVHL INTERACTORS [RETINAL HEMANGIOBLASTOMA ONLY]
D	Asn7	ZNF350	CEP68	HIF1AN DCUN1D1	PDCD5	KIFAP3
	Glu10
	Ala11
	Glu12
	Pro25
	Glu26
	Asp28
	Gly29
	Glu31
	Ser33										AURKA	CSNK2A1
	Glu37
	Ser38										AURKA	CSNK2A1
	Gly39
	Pro40
	Glu41
	Gly44
	Glu47
	Leu48										AURKA
	Gly49
	Ala50
	Glu51
	Glu52
	Gly57					ZNF197	POLR2G			PIAS4			USP33 USP20	UXT	CCT3	JADE1 BCL2L11	CLU RPS3
	Arg58
B	Arg60							FZR1				POLR2A						HDAC1 HDAC2 HDAC3
	Leu63
	Arg64
	Ser65
	Asn67																		HIF1A EPAS1
	Ser68										AURKA									GSK3B			HSPA4
	Arg69
	Glu70
	Pro71
	Ser72										AURKA									CSNK1A1
	Gly73
	Val74
	Phe76
	Asn78
	Arg79
	Ser80
	Pro81
	Arg82
	Val83
	Val84
	Leu85
	Pro86
	Val87							VBP1												DGKZ (87-121) PRKCZ (87-123)
	Trp88												AKT1
	Leu89
	Asn90
	Phe91
	Asp92																					CARD9
	Gly93
	Glu94
	Pro95																							KIF3B TUBB TUBA4A KIF3A TUBA1A TOP2A
	Gln96																						SP1
	Pro97
	Tyr98												AKT1
	Pro99													TCP1
	Thr100
	Leu101
	Pro102
C	Gly104
	Thr105
	Gly106
	Arg107
	Ile109
	His110
	Ser111										AURKA		CHEK2
	Tyr112																				HSPA4
	Gly114						EEF1A1		PRKCI		AR										PRKCD
	His115
	Leu116	CCT6B
	Trp117												AKT1
	Leu118
	Phe119
	Arg120
	Asp121
	Ala122
	Thr124
	His125
	Asp126
	Gly127
	Leu128
	Leu129
	Val130																				PRKCD
	Asn131
	Gln132
	Thr133
	Glu134
	Leu135
	Phe136								PSMC3
	Val137
	Pro138
	Ser139
	Asn141
	Asp143
	Gly144
	Gln145
	Pro146
	Ile147
	Ala149	CCT6B																					HSPA4
	Asn150
	Ile151
	Thr152
	Leu153
A	Pro154						ID2			TP53
	Val155		E2F1 RACK1
	Tyr156
	Thr157	ELAVL1		ELOC
	Leu158
	Lys159											NEDD8
	Glu160
	Arg161
	Cys162
	Leu163
	Gln164
	Val165
	Val166
	Arg167
	Leu169
	Val170
	Lys171
	Asn174
	Tyr175
	Arg176
	Leu178
	Asp179
	Ile180
	Arg182
	Ser183
	Leu184
	Glu186
	Asp187
	Leu188
	Glu189
E	His191
	Pro192
	Val194
	Gly195
	Asp197
	Leu198
	Arg200
	Leu201
	Glu204
	Arg205
	Ala207
	His208
	Arg210
	Met211

## Sheet: HB (CNS + retinal)  only
pVHL surface	AA mutated	pVHL INTERACTORS [HEMANGIOBLASTOMA (CNS + RETINAL) ONLY]
D	Asn7	ZNF350	CEP68	HIF1AN DCUN1D1	PDCD5	KIFAP3
	Glu10
	Ala11
	Glu12
	Pro25
	Glu26
	Asp28
	Gly29
	Glu31
	Ser33										AURKA	CSNK2A1
	Glu37
	Ser38										AURKA	CSNK2A1
	Gly39
	Pro40
	Glu41
	Gly44
	Glu47
	Leu48										AURKA
	Gly49
	Ala50
	Glu51
	Glu52
	Gly57					ZNF197	POLR2G			PIAS4			USP33 USP20	UXT	CCT3	JADE1 BCL2L11	CLU RPS3
	Arg58
B	Arg60							FZR1				POLR2A						HDAC1 HDAC2 HDAC3
	Leu63
	Arg64
	Ser65
	Asn67																		HIF1A EPAS1
	Ser68										AURKA									GSK3B			HSPA4
	Arg69
	Glu70
	Pro71
	Ser72										AURKA									CSNK1A1
	Gly73
	Val74
	Phe76
	Asn78
	Arg79
	Ser80
	Pro81
	Arg82
	Val83
	Val84
	Leu85
	Pro86
	Val87							VBP1												DGKZ (87-121) PRKCZ (87-123)
	Trp88												AKT1
	Leu89
	Asn90
	Phe91
	Asp92																					CARD9
	Gly93
	Glu94
	Pro95																							KIF3B TUBB TUBA4A KIF3A TUBA1A TOP2A
	Gln96																						SP1
	Pro97
	Tyr98												AKT1
	Pro99													TCP1
	Thr100
	Leu101
	Pro102
C	Gly104
	Thr105
	Gly106
	Arg107
	Ile109
	His110
	Ser111										AURKA		CHEK2
	Tyr112																				HSPA4
	Gly114						EEF1A1		PRKCI		AR										PRKCD
	His115
	Leu116	CCT6B
	Trp117												AKT1
	Leu118
	Phe119
	Arg120
	Asp121
	Ala122
	Thr124
	His125
	Asp126
	Gly127
	Leu128
	Leu129
	Val130																				PRKCD
	Asn131
	Gln132
	Thr133
	Glu134
	Leu135
	Phe136								PSMC3
	Val137
	Pro138
	Ser139
	Asn141
	Asp143
	Gly144
	Gln145
	Pro146
	Ile147
	Ala149	CCT6B																					HSPA4
	Asn150
	Ile151
	Thr152
	Leu153
A	Pro154						ID2			TP53
	Val155		E2F1 RACK1
	Tyr156
	Thr157	ELAVL1		ELOC
	Leu158
	Lys159											NEDD8
	Glu160
	Arg161
	Cys162
	Leu163
	Gln164
	Val165
	Val166
	Arg167
	Leu169
	Val170
	Lys171
	Asn174
	Tyr175
	Arg176
	Leu178
	Asp179
	Ile180
	Arg182
	Ser183
	Leu184
	Glu186
	Asp187
	Leu188
	Glu189
E	His191
	Pro192
	Val194
	Gly195
	Asp197
	Leu198
	Arg200
	Leu201
	Glu204
	Arg205
	Ala207
	His208
	Arg210
	Met211

## Sheet: CNS HB
pVHL surface	AA mutated	pVHL INTERACTORS [CENTRAL NERVOUS SYSTEM HEMANGIOBLASTOMA]
D	Asn7	ZNF350	CEP68	HIF1AN DCUN1D1	PDCD5	KIFAP3
	Glu10
	Ala11
	Glu12
	Pro25
	Glu26
	Asp28
	Gly29
	Glu31
	Ser33										AURKA	CSNK2A1
	Glu37																							IL32
	Ser38										AURKA	CSNK2A1
	Gly39
	Pro40
	Glu41
	Gly44
	Glu47
	Leu48										AURKA
	Gly49
	Ala50
	Glu51
	Glu52
	Gly57					ZNF197	POLR2G			PIAS4			USP33 USP20	UXT	CCT3	JADE1 BCL2L11	CLU RPS3
	Arg58
B	Arg60							FZR1				POLR2A						HDAC1 HDAC2 HDAC3
	Leu63
	Arg64
	Ser65
	Val66
	Asn67																		HIF1A EPAS1
	Ser68										AURKA									GSK3B			HSPA4
	Arg69
	Glu70
	Pro71
	Ser72										AURKA									CSNK1A1
	Gly73
	Val74
	Phe76
	Asn78
	Arg79
	Ser80
	Pro81
	Arg82
	Val83
	Val84
	Leu85
	Pro86
	Val87							VBP1												DGKZ (87-121) PRKCZ (87-123)
	Trp88												AKT1
	Leu89
	Asn90
	Phe91
	Asp92																					CARD9
	Gly93
	Glu94
	Pro95																							KIF3B TUBB TUBA4A KIF3A TUBA1A TOP2A NR2E1
	Gln96																						SP1
	Pro97
	Tyr98												AKT1
	Pro99													TCP1
	Thr100
	Leu101
	Pro102
C	Gly104
	Thr105
	Gly106
	Arg107
	Ile109
	His110
	Ser111								KAT5		AURKA		CHEK2
	Tyr112																				HSPA4
	Gly114						EEF1A1		PRKCI		AR										PRKCD
	His115
	Leu116	CCT6B
	Trp117												AKT1
	Leu118
	Phe119
	Arg120
	Asp121
	Ala122
	Thr124
	His125
	Asp126
	Gly127
	Leu128
	Leu129
	Val130																				PRKCD
	Asn131
	Gln132
	Thr133
	Glu134
	Leu135
	Phe136								PSMC3
	Val137
	Pro138
	Ser139
	Asn141
	Asp143
	Gly144
	Gln145
	Pro146
	Ile147
	Ala149	CCT6B																					HSPA4
	Asn150
	Ile151
	Thr152
	Leu153
A	Pro154						ID2			TP53
	Val155		E2F1 RACK1
	Tyr156
	Thr157	ELAVL1		ELOC
	Leu158
	Lys159											NEDD8
	Glu160
	Arg161
	Cys162
	Leu163
	Gln164
	Val165
	Val166
	Arg167
	Leu169
	Val170
	Lys171
	Asn174
	Tyr175
	Arg176
	Leu178
	Asp179
	Ile180
	Arg182
	Ser183
	Leu184
	Glu186
	Asp187
	Leu188
	Glu189
E	His191
	Pro192
	Val194
	Gln195
	Asp197
	Leu198
	Arg200
	Leu201
	Glu204
	Arg205
	Ala207
	His208
	Arg210
	Met211

[truncated: 5 more sheets: RETINAL HB, PARAGANGLIOMA, ENDOLYMPHATIC SAC TUMOR, POLYCYTHEMIA, POLYCYTHEMIA ONLY]
