# Supplementary material for: Genotype-phenotype relations of the von Hippel-Lindau tumor suppressor inferred from a large-scale analysis of disease mutations and interactors
Source: PLoS Comput Biol. 2019 Apr 3;15(4):e1006478. doi: 10.1371/journal.pcbi.1006478 (PMC6464237; doi:10.1371/journal.pcbi.1006478)
Supplement: S8 Table — List of mutation affecting PTM sites and their predicted phenotype effects. (XLSX) [file pcbi.1006478.s008.xlsx]

## Sheet: Sheet1
PTM	protein	pVHL residues	function	effects on pVHL	pmid	VHL phenotypes	pVHL interactors falling in this regions
neddylation	NEDD8	Lys159	pVHL modification by NEDD8 is required for fibronectin matrix assembly and suppression of tumor development.		15060148	ccRCC, pheo	TP53, VBP1, ID2, ZNF197, PDCD5, ELOC, E2F1, RACK1, ELAVL1
sumoylation	PIAS4 (PIASy)	Lys171	Hypoxia inactivates the VHL tumor suppressor through PIASy-mediated SUMO modification. Ubiquitin/SUMO modification regulates VHL protein stability and nucleocytoplasmic localization.		20300531, 20844582	RCC	VBP1, ID2, ZNF197, PDCD5, ELOC, E2F1, RACK1, ELAVL1
ubiquitination	UBE2S (E2-EPF)	Lys155	E2-EPF ubiquitin carrier protein (UCP) elongated E3-independent polyubiquitin chains on the lysine residues of von Hippel-Lindau protein (pVHL) and its own lysine residues both in vitro and in vivo. he polyubiquitin chain formation on pVHL occurred on all three of its lysines (Lys159, Lys171 and Lys196).		22817900, 21890473, 20844582	/	CCT6B, E2F1, RACK1, HIF1AN, DCUN1D1, ZNF197, PDCD5, TP53, VBP1, ID2, CCT3, CLU, RPS3, HDAC1, HDAC2, HDAC3, PRKCD
		Lys171				RCC	VBP1, ID2, ZNF197, PDCD5, ELOC, E2F1, RACK1, ELAVL1
		Lys196				/	ZNF197, VBP1
phosphorylation	AURKA	Ser72	Aurora-A transcript and protein levels were significantly increased in high Fuhrman grade tumours and in VHLwt/wt tumours. Ser72 on the sequence of VHL as the unique site phosphorylated by Aurora-A. phosphorylation of VHL by Aurora-A would modulate the stability and/or dynamics of the microtubules. Dysregulation of such coordination may hence be responsible of mitotic defects leading to aneuploid…		23785518	CNS HB, retinal HB, RCC	ZNF350, CEP68, HIF1A, DCUN1D1, PDCD5, ZNF197, POLR2G, PIAS4, POLR2A, USP33, USP20, UXT, JADE1, BCL2L11, CLU, RPS3, HDAC1, HDAC2, HDAC3, HIF1A, EPAS1
	CSNK1A1	Ser72		reorganization of the cytoskeleton; negatively affect HIF2A binding	16847331, 20637892	CNS HB, retinal HB, RCC	ZNF350, CEP68, HIF1A, DCUN1D1, PDCD5, ZNF197, POLR2G, PIAS4, POLR2A, USP33, USP20, UXT, JADE1, BCL2L11, CLU, RPS3, HDAC1, HDAC2, HDAC3, HIF1A, EPAS1
	GSK3B	Ser68	Since GSK3 is a component of multiple signaling pathways that are altered in human cancer, our results further imply that normal operation of the GSK3-pVHL axis may be a critical aspect of pVHL's tumor suppressor mechanism through the regulation of MT dynamics.	reorganization of the cytoskeleton; negatively affect HIF2A binding	16847331, 20637892	pheo, RCC, retinal HB	ZNF350, CEP68, HIF1A, DCUN1D1, PDCD5, ZNF197, POLR2G, PIAS4, POLR2A, USP33, USP20, UXT, JADE1, BCL2L11, CLU, RPS3, HDAC1, HDAC2, HDAC3, HIF1A, EPAS1, HSPA4
	CSNK2A1	Ser33	Phosphorylation of the von Hippel-Lindau protein (VHL) by protein kinase CK2 reduces its protein stability and affects p53 and HIF-1alpha mediated transcription.	protein degradation; alteration of transcription	15824109, 20637892, 26973240	RCC	ZNF350, CEP68, HIF1AN, DCUN1D1, PDCD5, KIFAP3
		Ser38				pheo, RCC	ZNF350, CEP68, HIF1AN, DCUN1D1, PDCD5, KIFAP3
		Ser43				/	ZNF350, CEP68, HIF1AN, DCUN1D1, PDCD5, KIFAP3
	CHEK2	Ser111			22071692	CNS HB, retinal HB, pancreatic & renal cysts, RCC, pheo	ZNF350, CEP68, HIF1A, DCUN1D1, PDCD5, ZNF197, POLR2G, VBP1, TCP1, CCT3, JADE1, BCL2L11, CLU, RPS3, HDAC1, HDAC2, HDAC3, HIF1A, EPAS1, DGKZ, PRKCZ, CARD9, SP1, KIF3B, TUBB, TUBA4A, KIF3A, TUBA1A, TOP2A
	NEK1	Thr100	Nek1 phosphorylates Von Hippel-Lindau tumor suppressor to promote its proteasomal degradation and ciliary destabilization. regulation of pVHL by Nek1 that may contribute to ciliary homeostasis and cystogenesis.		23255108	RCC
		Thr105				RCC, retinal HB
		Tyr112				RCC, CNS HB, retinal HB, pheo
		Ser168				/
		Tyr175				RCC, retinal HB, pheo, polycythemia + ataxia telangiectasia
		Ser183				RCC, pheo, PGL
		Thr202				/
methylation	PRMT1, PRMT5	Arg79	observed arginine methylation sites on 373 proteins annotated with mitochondrial localization (table S1). Given that PRMTs are not known to be active or to exist in mitochondria, we speculate that the observed arginine methylations, which exclusively reside on proteins encoded by the nuclear genome, are most likely deposited outside the mitochondria (9). Thus, the functional role for these modifi…		27577262	RCC, polycythemia
		Arg82				RCC, CSN HB, pheo, pancreatic cysts and tumors

## Sheet: Sheet3
PTM	protein	pVHL residues	VHL phenotypes	PubMed reference
NEDDYLATION	NEDD8	Lys159	ccRCC, pheo	15060148
SUMOYLATION	PIAS4	Lys171	RCC	20300531, 20844582
UBIQUITINATION	UBE2S (E2-EPF)	Lys155	/	22817900, 21890473, 20844582
		Lys171	RCC
		Lys196	/
PHOSPHORYLATION	AURKA	Ser72	CNS HB, retinal HB, RCC	23785518
	CSNK1A1	Ser72	CNS HB, retinal HB, RCC	16847331, 20637892
	GSK3B	Ser68	pheo, RCC, retinal HB	16847331, 20637892
	CSNK2A1	Ser33	RCC	15824109, 20637892, 26973240
		Ser38	pheo, RCC
		Ser43	/
	CHEK2	Ser111	CNS HB, retinal HB, pancreatic & renal cysts, RCC, pheo	22071692
	NEK1	Thr100	RCC	23255108
		Thr105	RCC, retinal HB
		Tyr112	RCC, CNS HB, retinal HB, pheo
		Ser168	/
		Tyr175	RCC, retinal HB, pheo, polycythemia + ataxia telangiectasia
		Ser183	RCC, pheo, PGL
		Thr202	/
METHYLATION	PRMT1, PRMT5	Arg79	RCC, polycythemia	27577262
		Arg82	RCC, CSN HB, pheo, pancreatic cysts and tumors

## Sheet: Sheet4
PTM	protein	pVHL residues	VHL phenotypes
NEDDYLATION	NEDD8	Lys159	ccRCC, pheo
SUMOYLATION	PIAS4	Lys171	RCC
UBIQUITINATION	UBE2S (E2-EPF)	Lys155	/
		Lys171	RCC
		Lys196	/
PHOSPHORYLATION	AURKA	Ser72	CNS HB, retinal HB, RCC
	CSNK1A1	Ser72	CNS HB, retinal HB, RCC
	GSK3B	Ser68	pheo, RCC, retinal HB
	CSNK2A1	Ser33	RCC
		Ser38	pheo, RCC
		Ser43	/
	CHEK2	Ser111	CNS HB, retinal HB, pancreatic & renal cysts, RCC, pheo
	NEK1	Thr100	RCC
		Thr105	RCC, retinal HB
		Tyr112	RCC, CNS HB, retinal HB, pheo
		Ser168	/
		Tyr175	RCC, retinal HB, pheo, polycythemia + ataxia telangiectasia
		Ser183	RCC, pheo, PGL
		Thr202	/
METHYLATION	PRMT1, PRMT5	Arg79	RCC, polycythemia
		Arg82	RCC, CSN HB, pheo, pancreatic cysts and tumors

## Sheet: Sheet5
PTM	protein	pVHL residues	PubMed reference	VHL putative phenotypes *	* phenotypes were retrieved from VHL patients but no direct correlation between lack of PTMs and cancer developments are currently available
NEDDYLATION	NEDD8	Lys159	15060148	ccRCC, pheo
SUMOYLATION	PIAS4	Lys171	20300531, 20844582	RCC
UBIQUITINATION	UBE2S (E2-EPF)	Lys155	22817900, 21890473, 20844582	/
		Lys171		RCC
		Lys196		/
PHOSPHORYLATION	AURKA	Ser72	23785518	CNS HB, retinal HB, RCC
	CSNK1A1	Ser72	16847331, 20637892	CNS HB, retinal HB, RCC
	GSK3B	Ser68	16847331, 20637892	pheo, RCC, retinal HB
	CSNK2A1	Ser33	15824109, 20637892, 26973240	RCC
		Ser38		pheo, RCC
		Ser43		/
	CHEK2	Ser111	22071692	CNS HB, retinal HB, pancreatic & renal cysts, RCC, pheo
	NEK1	Thr100	23255108	RCC
		Thr105		RCC, retinal HB
		Tyr112		RCC, CNS HB, retinal HB, pheo
		Ser168		/
		Tyr175		RCC, retinal HB, pheo, polycythemia + ataxia telangiectasia
		Ser183		RCC, pheo, PGL
		Thr202		/
METHYLATION	PRMT1, PRMT5	Arg79	27577262	RCC, polycythemia
		Arg82		RCC, CSN HB, pheo, pancreatic cysts and tumors
