# Supplementary material for: Genotype-phenotype relations of the von Hippel-Lindau tumor suppressor inferred from a large-scale analysis of disease mutations and interactors
Source: PLoS Comput Biol. 2019 Apr 3;15(4):e1006478. doi: 10.1371/journal.pcbi.1006478 (PMC6464237; doi:10.1371/journal.pcbi.1006478)
Supplement: S9 Table — List of scientific works used to retrieve detailed information about VHL phenotypes. (XLSX) [file pcbi.1006478.s009.xlsx]

## Sheet: Foglio1
PubMed ID	Journal	year	Title
7881415	Hum Mol Genet	1994	Somatic mutations of the von Hippel-Lindau disease tumour suppressor gene in non-familial clear cell renal carcinoma.
7915601	Nat Genet	1994	Mutations of the VHL tumour suppressor gene in renal carcinoma.
7977367	Am J Hum Genet	1994	Germ-line mutations in the von Hippel-Lindau tumor-suppressor gene are similar to somatic von Hippel-Lindau aberrations in sporadic renal cell carcinoma.
7987306	Hum Mol Genet	1994	Identification of intragenic mutations in the von Hippel-Lindau disease tumour suppressor gene and correlation with disease phenotype.
8069849	Cancer Res	1994	Somatic mutations of the von Hippel-Lindau tumor suppressor gene in sporadic central nervous system hemangioblastomas.
8183553	Oncogene	1994	Molecular analysis of the von Hippel-Lindau disease tumor suppressor gene in human lung cancer cell lines.
8187067	Cancer Res	1994	Frequent somatic mutations and loss of heterozygosity of the von Hippel-Lindau tumor suppressor gene in primary human renal cell carcinomas.
7553625	Cancer Res	1995	Cellular proteins that bind the von Hippel-Lindau disease gene product: mapping of binding domains and the effect of missense mutations.
7563486	JAMA	1995	Consequences of direct genetic testing for germline mutations in the clinical management of families with multiple endocrine neoplasia, type II.
7728151	Hum Mutat	1995	Germline mutations in the von Hippel-Lindau disease tumor suppressor gene: correlations with phenotype.
8592333	J Med Genet	1995	Molecular genetic diagnosis of von Hippel-Lindau disease in familial phaeochromocytoma.
8634692	Hum Mol Genet	1995	Germline mutations in the von Hippel-Lindau disease (VHL) gene in Japanese VHL. Clinical Research Group for VHL in Japan.
8825918	J Med Genet	1995	Mutations in the RET proto-oncogene and the von Hippel-Lindau disease tumour suppressor gene in sporadic and syndromic phaeochromocytomas.
8550742	J Clin Endocrinol Metab	1996	Familial pheochromocytoma associated with a novel mutation in the von Hippel-Lindau gene.
8641976	Jpn J Cancer Res	1996	Molecular genetic diagnosis of von Hippel-Lindau disease: analysis of five Japanese families.
8707293	Hum Genet	1996	Mutations in the VHL tumor suppressor gene and associated lesions in families with von Hippel-Lindau disease from central Europe.
8730290	J Med Genet	1996	Phenotypic expression in von Hippel-Lindau disease: correlations with germline VHL gene mutations.
8768845	J Clin Endocrinol Metab	1996	Extensive mutation scanning of RET in sporadic medullary thyroid carcinoma and of RET and VHL in sporadic pheochromocytoma reveals involvement of these genes in only a minority of cases.
8772572	J Clin Endocrinol Metab	1996	Isolated familial pheochromocytoma as a variant of von Hippel-Lindau disease.
8829648	Hum Mutat	1996	Identification of two sporadically derived mutations in the Von Hippel-Lindau gene.
8863170	J Med Genet	1996	Genotype-phenotype correlation in von Hippel-Lindau disease: identification of a mutation associated with VHL type 2A.
8956040	Hum Mutat	1996	Germline mutations in the Von Hippel-Lindau disease (VHL) gene in families from North America, Europe, and Japan.
9059819	Electrophoresis	1997	Screening for renal carcinoma associated mutations in the von Hippel-Lindau tumor suppressor gene by temperature gradient gel electrophoresis.
9067265	Cancer Res	1997	Somatic mutations of the von Hippel-Lindau tumor suppressor gene and loss of heterozygosity on chromosome 3p in human glial tumors.
9143408	Oncology	1997	Mutational state of von Hippel-Lindau and adenomatous polyposis coli genes in renal tumors.
9156047	Clin Endocrinol (Oxf)	1997	Molecular diagnosis of von Hippel-Lindau disease in a kindred with a predominance of familial phaeochromocytoma.
9215674	Hum Mol Genet	1997	Genetic predisposition to phaeochromocytoma: analysis of candidate genes GDNF, RET and VHL.
9497878	Clin Endocrinol (Oxf)	1997	Sporadic phaeochromocytomas are rarely associated with germline mutations in the von Hippel-Lindau and RET genes.
9435426	J Clin Endocrinol Metab	1998	Pheochromocytoma in von Hippel-Lindau disease: clinical presentation and mutation analysis in a large, multigenerational kindred.
9452032	Hum Mutat	1998	Germline mutations detected in the von Hippel-Lindau disease tumor suppressor gene by Southern blot and direct genomic DNA sequencing.
9663592	Int J Cancer	1998	Germline mutations in the vhl gene in patients presenting with phaeochromocytomas.
9681858	J Intern Med	1998	The eye in von Hippel-Lindau disease. Long-term follow-up of screening and treatment: recommendations.
9829911	Hum Mutat	1998	Improved detection of germline mutations in the von Hippel-Lindau disease tumor suppressor gene.
9829912	Hum Mutat	1998	Germline mutation profile of the VHL gene in von Hippel-Lindau disease and in sporadic hemangioblastoma.
10088816	Arch Ophthalmol	1999	Clinical characteristics of ocular angiomatosis in von Hippel-Lindau disease and correlation with germline mutation.
10326868	Mol Carcinog	1999	Loss of HNF1alpha function in human renal cell carcinoma: frequent mutations in the VHL gene but not the HNF1alpha gene.
10340905	J Natl Cancer Inst	1999	Trichloroethylene exposure and specific somatic mutations in patients with renal cell carcinoma.
10408776	Hum Mutat	1999	Mutations of the VHL gene in sporadic renal cell carcinoma: definition of a risk factor for VHL patients to develop an RCC.
10454237	Cancer Lett	1999	Novel somatic mutations in the VHL gene in Swedish archived sporadic renal cell carcinomas.
10533030	Am J Med Genet	1999	Two distinct phenotypes caused by two different missense mutations in the same codon of the VHL gene.
10533077	Hum Mutat	1999	A germline mutation in the von Hippel-Lindau disease gene (L178Q) detected by denaturing gradient gel electrophoresis in a large Jewish-Yemenite family.
10567493	J Neurol Neurosurg Psychiatry	1999	The impact of molecular genetic analysis of the VHL gene in patients with haemangioblastomas of the central nervous system.
10612832	Hum Mutat	2000	Somatic mosaicism in von Hippel-Lindau Disease.
10697963	J Hum Genet	2000	A family with hydrocephalus as a complication of cerebellar hemangioblastoma: identification of Pro157Leu mutation in the VHL gene.
10761708	Jpn J Cancer Res	2000	Germ-line mutation analysis in patients with von Hippel-Lindau disease in Japan: an extended study of 77 families.
10766184	Cancer Res	2000	VHL alterations in human clear cell renal cell carcinoma: association with advanced tumor stage and a novel hot spot mutation.
10942119	Hum Genet	2000	Gene symbol: VHL. Disease: Von-Hippel-Lindau syndrome.
11051223	Clin Cancer Res	2000	Detection of circulating cancer cells with von hippel-lindau gene mutation in peripheral blood of patients with renal cell carcinoma.
11257211	Mol Diagn	2001	Is the P25L a "real" VHL mutation?
11409863	Hum Genet	2001	DHPLC-based germline mutation screening in the analysis of the VHL tumor suppressor gene: usefulness and limitations.
11505222	Pharmacogenetics	2001	Association of GSTT1 non-null and NAT1 slow/rapid genotypes with von Hippel-Lindau tumour suppressor gene transversions in sporadic renal cell carcinoma.
11536052	Oncogene	2001	VHL gene alterations in renal cell carcinoma patients: novel hotspot or founder mutations and linkage disequilibrium.
11793370	J Pathol	2002	VHL mutations and their correlation with tumour cell proliferation, microvessel density, and patient prognosis in clear cell renal cell carcinoma.
11921283	Genes Chromosomes Cancer	2002	Comprehensive mutational analysis of the VHL gene in sporadic renal cell carcinoma: relationship to clinicopathological parameters.
11967908	J Surg Oncol	2002	Mutations in the von Hippel-Lindau (VHL) gene refine differential diagnostic criteria in renal cell carcinoma.
11986208	Blood	2002	Paraneoplastic erythrocytosis associated with an inactivating point mutation of the von Hippel-Lindau gene in a renal cell carcinoma.
12000816	N Engl J Med	2002	Germ-line mutations in nonsyndromic pheochromocytoma.
12114495	J Med Genet	2002	Germline mutations in the von Hippel-Lindau (VHL) gene in patients from Poland: disease presentation in patients with deletions of the entire VHL gene.
12202531	Invest Ophthalmol Vis Sci	2002	Retinal hemangioblastoma in von Hippel-Lindau disease: a clinical and molecular study.
12405390	J Neurosurg	2002	Analysis of von hippel-lindau mutations with comparative genomic hybridization in sporadic and hereditary hemangioblastomas: possible genetic heterogeneity.
12414898	J Clin Endocrinol Metab	2002	VHL2C phenotype in a German von Hippel-Lindau family with concurrent VHL germline mutations P81S and L188V.
12415268	Nat Genet	2002	Disruption of oxygen homeostasis underlies congenital Chuvash polycythemia.
12393546	Blood	2003	Mutations in the VHL gene in sporadic apparently congenital polycythemia.
12624160	J Med Genet	2003	High frequency of novel germline mutations in the VHL gene in the heterogeneous population of Brazil.
12673678	Int J Cancer	2003	Von Hippel-Lindau gene alterations in sporadic benign and malignant pheochromocytomas.
12781449	Cancer Genet Cytogenet	2003	Expression of HIF-1 and ubiquitin in conventional renal cell carcinoma: relationship to mutations of the von Hippel-Lindau tumor suppressor gene.
12807974	J Med Genet	2003	Hereditary phaeochromocytomas and paragangliomas: a study of five susceptibility genes.
12844285	Am J Hum Genet	2003	Mutations of von Hippel-Lindau tumor-suppressor gene and congenital polycythemia.
14722919	Hum Mutat	2004	Genetic characterization and structural analysis of VHL Spanish families to define genotype-phenotype correlations.
14965365	Cancer Sci	2004	Mutation of the von Hippel-Lindau (VHL) gene in human colorectal carcinoma: association with cytoplasmic accumulation of hypoxia-inducible factor (HIF)-1alpha.
15002726	Cir Pediatr	2004	[Surgical treatment of a pheocromocytoma bilateral in a 5 year old patient with the von Hippel-Lindau disease]
15109448	Chin Med J (Engl)	2004	Genetic study of a large Chinese kindred with von Hippel-Lindau disease.
15177666	Toxicol Lett	2004	VHL mutations in renal cell cancer: does occupational exposure to trichloroethylene make a difference?
15300849	Hum Mutat	2004	Genotype-phenotype correlation in von Hippel-Lindau families with renal lesions.
15642680	Haematologica	2005	Congenital polycythemia with homozygous and heterozygous mutations of von Hippel-Lindau gene: five new Caucasian patients.
15921386	Haematologica	2005	Low frequency of VHL gene mutations in young individuals with polycythemia and high serum erythropoietin.
16142346	Oncol Rep	2005	Three novel VHL germline mutations in Korean patients with von Hippel-Lindau disease and pheochromocytomas.
16488999	Cancer Res	2006	Genetic and epigenetic analysis of von Hippel-Lindau (VHL) gene alterations and relationship with clinical variables in sporadic renal cancer.
17001110	Endocr J	2006	The N131S mutation in the von Hippel-Lindau gene in a Japanese family with pheochromocytoma and hemangioblastomas.
17024664	Hum Mutat	2007	Genotype-phenotype correlations in von Hippel-Lindau disease.
17661816	Clin Genet	2007	Frequency of Von Hippel-Lindau germline mutations in classic and non-classic Von Hippel-Lindau disease identified by DNA sequencing, Southern blot analysis and multiplex ligation-dependent probe amplification.
17997830	J Occup Med Toxicol	2007	Trichloroethylene exposure and somatic mutations of the VHL gene in patients with Renal Cell Carcinoma.
19270817	J Korean Med Sci	2009	Improved detection of germline mutations in Korean VHL patients by multiple ligation-dependent probe amplification analysis.
19755989	Br J Cancer	2009	Absence of VHL gene alteration and high VEGF expression are associated with tumour aggressiveness and poor survival of renal-cell carcinoma.
19933033	J Formos Med Assoc	2009	Identification of somatic mutations in the von Hippel-Lindau (VHL) gene in a patient with renal cell carcinoma.
19996202	Clin Cancer Res	2009	Analysis of VHL Gene Alterations and their Relationship to Clinical Parameters in Sporadic Conventional Renal Cell Carcinoma.
20054297	Nature	2010	Systematic sequencing of renal carcinoma reveals inactivation of histone modifying genes.
20151405	Hum Mutat	2010	Genetic analysis of von Hippel-Lindau disease.
21384277	Neurol Sci	2011	A case of carotid body paraganglioma and haemangioblastoma of the spinal cord in a patient with the N131K missense mutation in the VHL gene.
21463266	Ann Hum Genet	2011	Identification and in silico analysis of novel von Hippel-Lindau (VHL) gene variants from a large population.
21461997	Pathol Oncol Res	2011	Molecular cytogenetic characterization in four pediatric pheochromocytomas and paragangliomas.
21602815	Mod Pathol	2011	Clear-cell papillary renal cell carcinoma: molecular and immunohistochemical analysis with emphasis on the von Hippel-Lindau gene and hypoxia-inducible factor pathway-related proteins.
21784903	Hum Mol Genet	2011	Integrative genomic analysis reveals somatic mutations in pheochromocytoma and paraganglioma.
21784903	Hum Mol Genet	2011	Integrative genomic analysis reveals somatic mutations in pheochromocytoma and paraganglioma.
22158988	Proc Natl Acad Sci U S A	2011	Whole-exome sequencing of neoplastic cysts of the pancreas reveals recurrent mutations in components of ubiquitin-dependent pathways.
21715564	Cancer Res	2011	VHL gene mutations and their effects on hypoxia inducible factor HIFa: identification of potential driver and passenger mutations.
22357542	J Hum Genet	2012	Family history of von Hippel-Lindau disease was uncommon in Chinese patients: suggesting the higher frequency of de novo mutations in VHL gene in these patients.
22461374	Hum Mutat	2012	Targeted exome sequencing in clear cell renal cell carcinoma tumors suggests aberrant chromatin regulation as a crucial step in ccRCC development.
22895193	Nature	2012	Recurrent R-spondin fusions in colon cancer.
22799452	BMC Med Genet	2012	Identification of 3 novel VHL germ-line mutations in Danish VHL patients.
22946750	Clin Endocrinol (Oxf)	2013	A new germline VHL gene mutation in three patients with apparently sporadic pheochromocytoma.
23036577	Eur Urol	2013	Clinical and pathologic impact of select chromatin-modulating tumor suppressors in clear cell renal cell carcinoma.
23203444	J Neurooncol	2013	A c.464T>a mutation in VHL gene in a Chinese family with VHL syndrome.
23298237	BMC Med Genet	2013	Three novel germ-line VHL mutations in Hungarian von Hippel-Lindau patients, including a nonsense mutation in a fifteen-year-old boy with renal cell carcinoma.
23626751	PLoS One	2013	P.Arg82Leu von Hippel-Lindau (VHL) gene mutation among three members of a family with familial bilateral pheochromocytoma in India: molecular analysis and in silico characterization.
23676460	J Clin Invest	2013	The genomic landscape of small intestine neuroendocrine tumors.
23403324	Haematologica	2013	The phenotype of polycythemia due to Croatian homozygous VHL (571C>G:H191D) mutation is different from that of Chuvash polycythemia (VHL 598C>T:R200W).
23538339	Blood	2013	Novel homozygous VHL mutation in exon 2 is associated with congenital polycythemia but not with cancer.
23797736	Nat Genet	2013	Integrated molecular analysis of clear-cell renal cell carcinoma.
23842656	Mol Med Rep	2013	p.N78S and p.R161Q germline mutations of the VHL gene are present in von Hippel-Lindau syndrome in two pedigrees.
15932632	Database (Oxford)	2014	Literature mining of genetic variants for curation: quantifying the importance of supplementary material.
23673869	Endocrine	2014	Clinical presentation of Von Hippel Lindau syndrome type 2B associated with VHL p.A149S mutation in a large Turkish family.
24471421	Histopathology	2014	Loss of BRM expression is a frequently observed event in poorly differentiated clear cell renal cell carcinoma.
24518179	Endocr Pract	2014	In Silico Analysis Identification of a Novel Germ-Line VHL Mutation in a Patient of Malignant Pheochromocytoma.
24678776	J Neurosurg	2014	De novo VHL germline mutation detected in a patient with mild clinical phenotype of von Hippel-Lindau disease.
24727139	Mutat Res	2014	Unique molecular alteration patterns in von Hippel-Lindau (VHL) gene in a cohort of sporadic renal cell carcinoma patients from Pakistan.
24729484	Pediatr Blood Cancer	2014	The homozygous VHL(D126N) missense mutation is associated with dramatically elevated erythropoietin levels, consequent polycythemia, and early onset severe pulmonary hypertension.
25078357	J Hum Genet	2014	Germline mutation of Glu70Lys is highly frequent in Korean patients with von Hippel-Lindau (VHL) disease.
25344691	Nat Genet	2014	RNF43 is frequently mutated in colorectal and endometrial cancers.
24166983	Genes Chromosomes Cancer	2014	Clinical and pathological impact of VHL, PBRM1, BAP1, SETD2, KDM6A, and JARID1c in clear cell renal cell carcinoma.
24466223	PLoS One	2014	Integrative genetic characterization and phenotype correlations in pheochromocytoma and paraganglioma tumours.
24504440	Int J Cancer	2014	Multilayer-omics analysis of renal cell carcinoma, including the whole exome, methylome and transcriptome.
24581539	Urology	2014	Higher prevalence of novel mutations in VHL gene in Chinese Von Hippel-Lindau disease patients.
24694336	J Clin Endocrinol Metab	2014	Rare germline mutations identified by targeted next-generation sequencing of susceptibility genes in pheochromocytoma and paraganglioma.
25545346	J Pathol	2015	The genomic landscape of phaeochromocytoma.
26111976	Mod Pathol	2015	Intratumoral morphologic and molecular heterogeneity of rhabdoid renal cell carcinoma: challenges for personalized therapy.
25773797	Asian Pac J Cancer Prev	2015	VHL gene mutation analysis of a Chinese family with non- syndromic pheochromocytomas and patients with apparently sporadic pheochromocytoma.
7591282	Conf Proc IEEE Eng Med Biol Soc	2016	Real-time modelling of heart rate response during exercise using a novel constrained parameter estimation method.
27057652	Cancer Biol Ther	2016	Germline mutations in the VHL gene associated with 3 different renal lesions in a Chinese von Hippel-Lindau disease family.
27539324	Eur J Endocrinol	2016	Germline mutations and genotype-phenotype correlation in Asian Indian patients with pheochromocytoma and paraganglioma.
27439424	BMC Med Genet	2016	Genotype-phenotype analysis of von Hippel-Lindau syndrome in Korean families: HIF-a binding site missense mutations elevate age-specific risk for CNS hemangioblastoma.
28721348	Res Rep Urol	2017	Systematic genetic screening in a prospective group of Danish patients with pheochromocytoma.
28781534	Clujul Med	2017	A malignant pheochromocytoma in a child with von Hippel-Lindau mutation.
29022557	J Clin Res Pediatr Endocrinol	2017	Two childhood pheochromocytoma cases due to von Hippel -Lindau disease, one associated with pancreatic neuroendocrine tumor; a rare manifestation.
29179968	Rev Esp Patol	2017	[Genetic analysis of a family with Von Hippel-Lindau syndrome].
28006088	Head Neck	2017	Case of parotid mucoepidermoid carcinoma: Expanding the spectrum of von Hippel-Lindau-related neoplasms.
28388566	Oncotarget	2017	Genotype-phenotype correlations in Chinese von Hippel-Lindau disease patients.
28646318	Endocr Pathol	2017	Primary Renal Paragangliomas and Renal Neoplasia Associated with Pheochromocytoma/Paraganglioma: Analysis of von Hippel-Lindau (VHL), Succinate Dehydrogenase (SDHX) and Transmembrane Protein 127 (TMEM127).
28853079	Bull Exp Biol Med	2017	Specific Localization of Missense Mutations in the VHL Gene in Clear Cell Renal Cell Carcinoma.
28944243	Mol Genet Genomic Med	2017	Clinical management of pheochromocytoma and paraganglioma in Singapore: missed opportunities for genetic testing.
29124493	Fam Cancer	2017	Genotype phenotype correlation in Asian Indian von Hippel-Lindau (VHL) syndrome patients with pheochromocytoma/paraganglioma.
28052007	Oncotarget	2017	VHL missense mutations in the p53 binding domain show different effects on p53 signaling and HIFa degradation in clear cell renal cell carcinoma.
28849724	Int J Neurosci	2018	Molecular-genetic diagnostics of von Hippel-Lindau syndrome (VHL) in Bulgaria: first complex mutation event in the VHL gene.
29124493	Fam Cancer	2018	Genotype phenotype correlation in Asian Indian von Hippel-Lindau (VHL) syndrome patients with pheochromocytoma/paraganglioma.
29294023	J Clin Endocrinol Metab	2018	In silico VHL Gene Mutation Analysis and Prognosis of Pancreatic Neuroendocrine Tumors in von Hippel-Lindau Disease.
29564177	J Gastrointest Oncol	2018	Investigation of targetable predictive and prognostic markers in gallbladder carcinoma.
29616089	Oncol Lett.	2018	Pedigree analysis, diagnosis and treatment in Von Hippel-Lindau syndrome: A report of three cases.
29732003	Oncotarget	2018	Single-cell genetic analysis validates cytopathological identification of circulating cancer cells in patients with clear cell renal cell carcinoma.
29749453	Mol Med Rep	2018	Identification of a VHL gene mutation in a Chinese family with Von Hippel‑Lindau syndrome.
29754934	Clin Genitourin Cancer	2018	Comprehensive Genomic Profiling of Metastatic Tumors in a Phase 2 Biomarker Study of Everolimus in Advanced Renal Cell Carcinoma.
29789510	J Clin Med	2018	Functioning Mediastinal Paraganglioma Associated with a Germline Mutation of von Hippel-Lindau Gene.
29790589	Am J Hematol	2018	Genotype-Phenotype Correlation of Hereditary Erythrocytosis Mutations, a single center experience.
29850111	J Thorac Dis	2018	Clinical and molecular characteristics of unicentric mediastinal Castleman disease.
29871882	Endocr Connect.	2018	Novel genotype-phenotype correlations in five Chinese families with Von Hippel-Lindau disease.
30042107	BMJ Case Rep.	2018	Unsuspected Von Hippel-Lindau syndrome in acute-onset resistant hypertension.
30113886	J Clin Oncol.	2018	Frequency of Germline Mutations in Cancer Susceptibility Genes in Malignant Mesothelioma.

## Sheet: Sheet2
a	bd	ff	aa
28849724	Int J Neurosci	2018	Molecular-genetic diagnostics of von Hippel-Lindau syndrome (VHL) in Bulgaria: first complex mutation event in the VHL gene.
29124493	Fam Cancer	2018	Genotype phenotype correlation in Asian Indian von Hippel-Lindau (VHL) syndrome patients with pheochromocytoma/paraganglioma.
29294023	J Clin Endocrinol Metab	2018	In silico VHL Gene Mutation Analysis and Prognosis of Pancreatic Neuroendocrine Tumors in von Hippel-Lindau Disease.
29564177	J Gastrointest Oncol	2018	Investigation of targetable predictive and prognostic markers in gallbladder carcinoma.
29616089	Oncol Lett.	2018	Pedigree analysis, diagnosis and treatment in Von Hippel-Lindau syndrome: A report of three cases.
29732003	Oncotarget	2018	Single-cell genetic analysis validates cytopathological identification of circulating cancer cells in patients with clear cell renal cell carcinoma.
29749453	Mol Med Rep	2018	Identification of a VHL gene mutation in a Chinese family with Von Hippel‑Lindau syndrome.
29754934	Clin Genitourin Cancer	2018	Comprehensive Genomic Profiling of Metastatic Tumors in a Phase 2 Biomarker Study of Everolimus in Advanced Renal Cell Carcinoma.
29789510	J Clin Med	2018	Functioning Mediastinal Paraganglioma Associated with a Germline Mutation of von Hippel-Lindau Gene.
29790589	Am J Hematol	2018	Genotype-Phenotype Correlation of Hereditary Erythrocytosis Mutations, a single center experience.
29850111	J Thorac Dis	2018	Clinical and molecular characteristics of unicentric mediastinal Castleman disease.
29871882	Endocr Connect.	2018	Novel genotype-phenotype correlations in five Chinese families with Von Hippel-Lindau disease.
30042107	BMJ Case Rep.	2018	Unsuspected Von Hippel-Lindau syndrome in acute-onset resistant hypertension.
30113886	J Clin Oncol.	2018	Frequency of Germline Mutations in Cancer Susceptibility Genes in Malignant Mesothelioma.
